# Supplementary material for: Describing the sounds of nature: Using onomatopoeia to classify bird calls for citizen science
Source: PLoS One. 2021 May 12;16(5):e0250363. doi: 10.1371/journal.pone.0250363 (PMC8115837; doi:10.1371/journal.pone.0250363)
Supplement: S1 File — (XLSX) [file pone.0250363.s001.xlsx]

## Sheet: AllBirds
Average Ratings of Perceived Sound Description Congruence per Bird
	Bird 1	Bird 2	Bird 3	Bird 4	Bird 5	Bird 6	Bird 7	Bird 8	Bird 9	Bird 10
Bird Sound Options	Channel Billed Cuckoo	Southern Boobook	Tawny Frogmouth	Masked Lapwing	Little Wattlebird	Magpie Lark	Black Faced Cuckoo Shrike	Satin Bowerbird	Green Catbird	Blue Stone Curlew
Chatter	1.67742	1.3871	1.26882	3.22581	3.01075	2.36559	2.03226	1.50538	1.69892	1.95699
Trill	2.10753	1.58065	1.58065	2.3871	1.92473	2.11828	2.30108	1.7957	1.74194	1.82796
Warble	1.76344	2.07527	1.8172	1.88172	2.06452	1.68817	1.75269	1.36559	1.60215	1.8172
Whistle	1.43011	1.54839	1.23656	1.41935	1.62366	2.04301	2.06452	1.24731	1.32258	4.25806
Moan	1.73118	1.51613	1.93548	1.34409	1.3871	1.33333	1.27957	1.51613	2.90323	1.67742
Chirp	1.77419	1.58065	1.25806	2.66667	2.7957	3.27957	3.55914	1.34409	1.49462	2.19355
Hoot	1.82796	3.70968	4.02151	1.35484	1.41935	1.3871	1.34409	1.23656	1.29032	1.62366
Click	1.32258	1.29032	1.19355	1.66667	1.58065	1.45161	1.32258	1.34409	1.1828	1.31183
Buzz	1.24731	1.39785	1.46237	1.44086	1.29032	1.39785	1.41935	2.73118	1.63441	1.62366
Cackle	1.84946	1.44086	1.19355	2.72043	2.47312	1.64516	1.44086	1.76344	1.97849	1.45161
Screech	3.54839	1.35484	1.22581	2.41935	2.22581	2.52688	1.89247	2.72043	3.22581	1.80645
Peep	1.3871	1.49462	1.32258	1.55914	1.84946	2.51613	1.94624	1.25806	1.3871	1.65591

## Sheet: B1
Channel Billed Cuckoo (Bird 1)
																								Cohens D Calculations
Bird Sound	Average Ratings of Perceived Congruence Per Sound for the Channel Billed Cuckoo					All Comparisons					Significant Comparisons
Chatter	1.67742					Comparison		Mean Difference			Comparison		Mean Difference		Cohens D									S1 SD	S1 SD2	S2 SD	S2 SD2	(SD12+SD22)/2	SD Pooled
Trill	2.10753					Sound 1	Sound 2	(Sound 1 - Sound 2)	P Value		Sound 1	Sound 2	(Sound 1 - Sound 2)	P Value	(Mean Diff/SD Pooled)									0.746818	0.557737	1.2723	1.61875	1.08824	1.04319
Warble	1.76344					Chatter	Trill	-0.430108	0.190151		Buzz	Trill	-0.86	1.28318e-06	-0.824396									0.746818	0.557737	1.09292	1.19448	0.87611	0.936008
Whistle	1.43011					Chatter	Warble	-0.0860215	1			Cackle	-0.602	4.66965e-06	-0.643157									0.746818	0.557737	1.11704	1.24778	0.902758	0.950136
Moan	1.73118					Chatter	Whistle	0.247312	1			Warble	-0.516	6.8888e-05	-0.54308									0.746818	0.557737	1.06454	1.13324	0.845489	0.919505
Chirp	1.77419					Chatter	Moan	-0.0537634	1			Chirp	-0.527	9.30899e-05	-0.573135									0.746818	0.557737	1.25649	1.57878	1.06826	1.03356
Hoot	1.82796					Chatter	Chirp	-0.0967742	1			Hoot	-0.581	0.000602709	-0.562132									0.746818	0.557737	1.16227	1.35086	0.954301	0.976883
Click	1.32258					Chatter	Hoot	-0.150538	1			Moan	-0.484	0.00299108	-0.495453									0.746818	0.557737	0.990842	0.981767	0.769752	0.877355
Buzz	1.24731					Chatter	Click	0.354839	0.0926264			Chatter	-0.43	0.00445773	-0.490109									0.849057	0.720898	1.09292	1.19448	0.957691	0.978617
Cackle	1.84946					Chatter	Buzz	.430*	0.00445773		Click	Cackle	-0.527	0.000691214	-0.538515									0.849057	0.720898	1.06454	1.13324	0.927069	0.962844
Screech	3.54839					Chatter	Cackle	-0.172043	1			Chirp	-0.452	0.00249352	-0.469443									1.47085	2.16339	0.746818	0.557737	1.36057	1.16643
Peep	1.3871					Chatter	Screech	-1.871*	3.00032e-15		Screech	Buzz	2.301	1.11522e-22	1.97268									1.47085	2.16339	0.860135	0.739832	1.45161	1.20483
						Chatter	Peep	0.290323	0.469743			Peep	2.161	7.82612e-21	1.79362									1.47085	2.16339	0.849057	0.720898	1.44215	1.20089
						Trill	Chatter	0.430108	0.190151			Click	2.226	7.30056e-20	1.85362									1.47085	2.16339	0.937131	0.878214	1.5208	1.23321
Bird Sound	Highest or Equal Highest Perceived Congruence Rating Per Sound for the Channel Billed Cuckoo					Trill	Warble	0.344086	1			Whistle	2.118	4.01083e-19	1.71747									1.47085	2.16339	0.990842	0.981767	1.57258	1.25403
Chatter	0					Trill	Whistle	.677*	0.000758145			Chatter	1.871	3.00032e-15	1.49199									1.47085	2.16339	1.16227	1.35086	1.75713	1.32557
Trill	0					Trill	Moan	0.376344	1			Moan	1.817	7.06978e-15	1.37073									1.47085	2.16339	1.09292	1.19448	1.67894	1.29574
Warble	0					Trill	Chirp	0.333333	1			Cackle	1.699	3.2639e-13	1.31122									1.47085	2.16339	1.25649	1.57878	1.87108	1.36788
Whistle	0					Trill	Hoot	0.27957	1			Hoot	1.72	4.33971e-12	1.25742									1.47085	2.16339	1.11704	1.24778	1.70559	1.30598
Moan	0					Trill	Click	.785*	1.22372e-05			Warble	1.785	4.94794e-12	1.36679									1.47085	2.16339	1.06454	1.13324	1.64832	1.28387
Chirp	0					Trill	Buzz	.860*	1.28318e-06			Chirp	1.774	1.67252e-11	1.38176									1.47085	2.16339	1.2723	1.61875	1.89107	1.37516
Hoot	0					Trill	Cackle	0.258065	1			Trill	1.441	3.41899e-09	1.04788									1.2723	1.61875	0.849057	0.720898	1.16982	1.08158
Click	0					Trill	Screech	-1.441*	3.41899e-09		Trill	Click	0.785	1.22372e-05	0.725788									1.2723	1.61875	0.860135	0.739832	1.17929	1.08595
Buzz	0					Trill	Peep	.720*	4.09587e-05			Peep	0.72	4.09587e-05	0.663013									1.2723	1.61875	0.937131	0.878214	1.24848	1.11735
Cackle	0					Warble	Chatter	0.0860215	1			Whistle	0.677	0.000758145	0.605896
Screech	0					Warble	Trill	-0.344086	1
Peep	0					Warble	Whistle	0.333333	0.48765
						Warble	Moan	0.0322581	1
						Warble	Chirp	-0.0107527	1
						Warble	Hoot	-0.0645161	1
Descriptive Statistics						Warble	Click	0.441	0.00786706
	Mean	Std. Deviation	N			Warble	Buzz	.516*	6.8888e-05
chatter	1.67742	0.990842	93			Warble	Cackle	-0.0860215	1
trill	2.10753	1.2723	93			Warble	Screech	-1.785*	4.94794e-12
warble	1.76344	1.11704	93			Warble	Peep	0.376344	0.0560161
whistle	1.43011	0.937131	93			Whistle	Chatter	-0.247312	1
moan	1.73118	1.16227	93			Whistle	Trill	-.677*	0.000758145
chirp	1.77419	1.06454	93			Whistle	Warble	-0.333333	0.48765
hoot	1.82796	1.25649	93			Whistle	Moan	-0.301075	1
click	1.32258	0.849057	93			Whistle	Chirp	-0.344086	0.252109
buzz	1.24731	0.746818	93			Whistle	Hoot	-0.397849	0.189259
cackle	1.84946	1.09292	93			Whistle	Click	0.107527	1
screech	3.54839	1.47085	93			Whistle	Buzz	0.182796	1
peep	1.3871	0.860135	93			Whistle	Cackle	-0.419	0.0470677
						Whistle	Screech	-2.118*	4.01083e-19
						Whistle	Peep	0.0430108	1
						Moan	Chatter	0.0537634	1
						Moan	Trill	-0.376344	1
						Moan	Warble	-0.0322581	1
						Moan	Whistle	0.301075	1
						Moan	Chirp	-0.0430108	1
						Moan	Hoot	-0.0967742	1
						Moan	Click	0.408602	0.0571868
						Moan	Buzz	.484*	0.00299108
						Moan	Cackle	-0.11828	1
						Moan	Screech	-1.817*	7.06978e-15
						Moan	Peep	0.344086	0.215236
						Chirp	Chatter	0.0967742	1
						Chirp	Trill	-0.333333	1
						Chirp	Warble	0.0107527	1
						Chirp	Whistle	0.344086	0.252109
						Chirp	Moan	0.0430108	1
						Chirp	Hoot	-0.0537634	1
						Chirp	Click	.452*	0.00249352
						Chirp	Buzz	.527*	9.30899e-05
						Chirp	Cackle	-0.0752688	1
						Chirp	Screech	-1.774*	1.67252e-11
						Chirp	Peep	0.387	0.0162331
						Hoot	Chatter	0.150538	1
						Hoot	Trill	-0.27957	1
						Hoot	Warble	0.0645161	1
						Hoot	Whistle	0.397849	0.189259
						Hoot	Moan	0.0967742	1
						Hoot	Chirp	0.0537634	1
						Hoot	Click	0.505	0.00630969
						Hoot	Buzz	.581*	0.000602709
						Hoot	Cackle	-0.0215054	1
						Hoot	Screech	-1.720*	4.33971e-12
						Hoot	Peep	0.441	0.0235285
						Click	Chatter	-0.354839	0.0926264
						Click	Trill	-.785*	1.22372e-05
						Click	Warble	-0.441	0.00786706
						Click	Whistle	-0.107527	1
						Click	Moan	-0.408602	0.0571868
						Click	Chirp	-.452*	0.00249352
						Click	Hoot	-0.505	0.00630969
						Click	Buzz	0.0752688	1
						Click	Cackle	-.527*	0.000691214
						Click	Screech	-2.226*	7.30056e-20
						Click	Peep	-0.0645161	1
						Buzz	Chatter	-.430*	0.00445773
						Buzz	Trill	-.860*	1.28318e-06
						Buzz	Warble	-.516*	6.8888e-05
						Buzz	Whistle	-0.182796	1
						Buzz	Moan	-.484*	0.00299108
						Buzz	Chirp	-.527*	9.30899e-05
						Buzz	Hoot	-.581*	0.000602709
						Buzz	Click	-0.0752688	1
						Buzz	Cackle	-.602*	4.66965e-06
						Buzz	Screech	-2.301*	1.11522e-22
						Buzz	Peep	-0.139785	1
						Cackle	Chatter	0.172043	1
						Cackle	Trill	-0.258065	1
						Cackle	Warble	0.0860215	1
						Cackle	Whistle	0.419	0.0470677
						Cackle	Moan	0.11828	1
						Cackle	Chirp	0.0752688	1
						Cackle	Hoot	0.0215054	1
						Cackle	Click	.527*	0.000691214
						Cackle	Buzz	.602*	4.66965e-06
						Cackle	Screech	-1.699*	3.2639e-13
						Cackle	Peep	0.462	0.00887271
						Screech	Chatter	1.871*	3.00032e-15
						Screech	Trill	1.441*	3.41899e-09
						Screech	Warble	1.785*	4.94794e-12
						Screech	Whistle	2.118*	4.01083e-19
						Screech	Moan	1.817*	7.06978e-15
						Screech	Chirp	1.774*	1.67252e-11
						Screech	Hoot	1.720*	4.33971e-12
						Screech	Click	2.226*	7.30056e-20
						Screech	Buzz	2.301*	1.11522e-22
						Screech	Cackle	1.699*	3.2639e-13
						Screech	Peep	2.161*	7.82612e-21
						Peep	Chatter	-0.290323	0.469743
						Peep	Trill	-.720*	4.09587e-05
						Peep	Warble	-0.376344	0.0560161
						Peep	Whistle	-0.0430108	1
						Peep	Moan	-0.344086	0.215236
						Peep	Chirp	-0.387	0.0162331
						Peep	Hoot	-0.441	0.0235285
						Peep	Click	0.0645161	1
						Peep	Buzz	0.139785	1
						Peep	Cackle	-0.462	0.00887271
						Peep	Screech	-2.161*	7.82612e-21

## Sheet: B2
Southern Bookbook (Bird 2)
							All Comparisons					Significant Comparisons
Bird Sound	Average Ratings of Perceived Congruence Per Sound for the Southern Bookbook						Comparison		Mean Difference			Comparison		Mean Difference		Cohens D									Cohens D Calculations
Chatter	1.3871						Sound 1	Sound 2	(Sound 1 - Sound 2)	P Value		Sound 1	Sound 2	(Sound 1 - Sound 2)	P Value	(Mean Diff/SD Pooled)
Trill	1.58065						Chatter	Trill	-0.193548	1		Hoot	Click	2.419	3.98791e-24	2.18113									S1 SD	S1 SD2	S2 SD	S2 SD2	(SD12+SD22)/2	SD Pooled
Warble	2.07527						Chatter	Warble	-.688*	4.69046e-06			Screech	2.355	2.05438e-22	2.06009									1.37983	1.90393	0.745722	0.556101	1.23001	1.10906
Whistle	1.54839						Chatter	Whistle	-0.16129	1			Chatter	2.323	5.51312e-22	2.0904									1.37983	1.90393	0.842424	0.709677	1.3068	1.14315
Moan	1.51613						Chatter	Moan	-0.129032	1			Peep	2.215	1.57407e-21	1.86189									1.37983	1.90393	0.752276	0.565919	1.23492	1.11127
Chirp	1.58065						Chatter	Chirp	-0.193548	1			Buzz	2.312	2.35742e-21	1.93221									1.37983	1.90393	0.962601	0.926601	1.41526	1.18965
Hoot	3.70968						Chatter	Hoot	-2.323*	5.51312e-22			Whistle	2.161	2.13064e-20	1.73274									1.37983	1.90393	0.979572	0.959561	1.43174	1.19655
Click	1.29032						Chatter	Click	0.0967742	1			Cackle	2.269	3.67159e-20	1.8728									1.37983	1.90393	1.09858	1.20687	1.5554	1.24716
Buzz	1.39785						Chatter	Buzz	-0.0107527	1			Moan	2.194	4.08552e-19	1.85144									1.37983	1.90393	1.01577	1.03179	1.46786	1.21155
Cackle	1.44086						Chatter	Cackle	-0.0537634	1			Chirp	2.129	2.19819e-18	1.79861									1.37983	1.90393	0.95112	0.904628	1.40428	1.18502
Screech	1.35484						Chatter	Screech	0.0322581	1			Trill	2.129	2.59895e-17	1.79861									1.37983	1.90393	0.947796	0.898317	1.40112	1.18369
Peep	1.49462						Chatter	Peep	-0.107527	1			Warble	1.634	4.11084e-10	1.25556									1.37983	1.90393	0.947796	0.898317	1.40112	1.18369
							Trill	Chatter	0.193548	1		Warble	Click	0.785	3.00222e-07	0.77736									1.37983	1.90393	1.21795	1.4834	1.69367	1.30141
							Trill	Warble	-0.495	0.0144047			Screech	0.72	4.44304e-06	0.687575									1.21795	1.4834	0.745722	0.556101	1.01975	1.00983
Bird Sound	Highest or Equal Highest Perceived Congruence Rating Per Sound for the Southern Bookbook						Trill	Whistle	0.0322581	1			Chatter	0.688	4.69046e-06	0.67967									1.21795	1.4834	0.842424	0.709677	1.09654	1.04716
Chatter	0						Trill	Moan	0.0645161	1			Buzz	0.677	3.93478e-05	0.612555									1.21795	1.4834	0.752276	0.565919	1.02466	1.01226
Trill	0						Trill	Chirp	0	1			Cackle	0.634	0.000461238	0.565351									1.21795	1.4834	0.979572	0.959561	1.22148	1.10521
Warble	0						Trill	Hoot	-2.129*	2.59895e-17			Peep	0.581	0.00428803	0.529276									1.21795	1.4834	1.01577	1.03179	1.2576	1.12143
Whistle	0						Trill	Click	0.290323	0.131089															1.21795	1.4834	0.962601	0.926601	1.205	1.09773
Moan	0						Trill	Buzz	0.182796	1
Chirp	0						Trill	Cackle	0.139785	1
Hoot	0						Trill	Screech	0.225806	1
Click	0						Trill	Peep	0.0860215	1
Buzz	0						Warble	Chatter	.688*	4.69046e-06
Cackle	0						Warble	Trill	0.495	0.0144047
Screech	0						Warble	Whistle	0.527	0.0239331
Peep	0						Warble	Moan	0.559	0.00479849
							Warble	Chirp	0.495	0.028857
							Warble	Hoot	-1.634*	4.11084e-10
							Warble	Click	.785*	3.00222e-07
Descriptive Statistics							Warble	Buzz	.677*	3.93478e-05
							Warble	Cackle	.634*	0.000461238
	Mean	Std. Deviation	N				Warble	Screech	.720*	4.44304e-06
chatter	1.3871	0.752276	93				Warble	Peep	.581*	0.00428803
trill	1.58065	0.947796	93				Whistle	Chatter	0.16129	1
warble	2.07527	1.21795	93				Whistle	Trill	-0.0322581	1
whistle	1.54839	1.09858	93				Whistle	Warble	-0.527	0.0239331
moan	1.51613	0.95112	93				Whistle	Moan	0.0322581	1
chirp	1.58065	0.947796	93				Whistle	Chirp	-0.0322581	1
hoot	3.70968	1.37983	93				Whistle	Hoot	-2.161*	2.13064e-20
click	1.29032	0.745722	93				Whistle	Click	0.258065	0.391564
buzz	1.39785	0.979572	93				Whistle	Buzz	0.150538	1
cackle	1.44086	1.01577	93				Whistle	Cackle	0.107527	1
screech	1.35484	0.842424	93				Whistle	Screech	0.193548	1
peep	1.49462	0.962601	93				Whistle	Peep	0.0537634	1
							Moan	Chatter	0.129032	1
							Moan	Trill	-0.0645161	1
							Moan	Warble	-0.559	0.00479849
							Moan	Whistle	-0.0322581	1
							Moan	Chirp	-0.0645161	1
							Moan	Hoot	-2.194*	4.08552e-19
							Moan	Click	0.225806	0.705974
							Moan	Buzz	0.11828	1
							Moan	Cackle	0.0752688	1
							Moan	Screech	0.16129	1
							Moan	Peep	0.0215054	1
							Chirp	Chatter	0.193548	1
							Chirp	Trill	0	1
							Chirp	Warble	-0.495	0.028857
							Chirp	Whistle	0.0322581	1
							Chirp	Moan	0.0645161	1
							Chirp	Hoot	-2.129*	2.19819e-18
							Chirp	Click	0.29	0.0399508
							Chirp	Buzz	0.182796	1
							Chirp	Cackle	0.139785	1
							Chirp	Screech	0.225806	0.491891
							Chirp	Peep	0.0860215	1
							Hoot	Chatter	2.323*	5.51312e-22
							Hoot	Trill	2.129*	2.59895e-17
							Hoot	Warble	1.634*	4.11084e-10
							Hoot	Whistle	2.161*	2.13064e-20
							Hoot	Moan	2.194*	4.08552e-19
							Hoot	Chirp	2.129*	2.19819e-18
							Hoot	Click	2.419*	3.98791e-24
							Hoot	Buzz	2.312*	2.35742e-21
							Hoot	Cackle	2.269*	3.67159e-20
							Hoot	Screech	2.355*	2.05438e-22
							Hoot	Peep	2.215*	1.57407e-21
							Click	Chatter	-0.0967742	1
							Click	Trill	-0.290323	0.131089
							Click	Warble	-.785*	3.00222e-07
							Click	Whistle	-0.258065	0.391564
							Click	Moan	-0.225806	0.705974
							Click	Chirp	-0.29	0.0399508
							Click	Hoot	-2.419*	3.98791e-24
							Click	Buzz	-0.107527	1
							Click	Cackle	-0.150538	1
							Click	Screech	-0.0645161	1
							Click	Peep	-0.204301	0.328481
							Buzz	Chatter	0.0107527	1
							Buzz	Trill	-0.182796	1
							Buzz	Warble	-.677*	3.93478e-05
							Buzz	Whistle	-0.150538	1
							Buzz	Moan	-0.11828	1
							Buzz	Chirp	-0.182796	1
							Buzz	Hoot	-2.312*	2.35742e-21
							Buzz	Click	0.107527	1
							Buzz	Cackle	-0.0430108	1
							Buzz	Screech	0.0430108	1
							Buzz	Peep	-0.0967742	1
							Cackle	Chatter	0.0537634	1
							Cackle	Trill	-0.139785	1
							Cackle	Warble	-.634*	0.000461238
							Cackle	Whistle	-0.107527	1
							Cackle	Moan	-0.0752688	1
							Cackle	Chirp	-0.139785	1
							Cackle	Hoot	-2.269*	3.67159e-20
							Cackle	Click	0.150538	1
							Cackle	Buzz	0.0430108	1
							Cackle	Screech	0.0860215	1
							Cackle	Peep	-0.0537634	1
							Screech	Chatter	-0.0322581	1
							Screech	Trill	-0.225806	1
							Screech	Warble	-.720*	4.44304e-06
							Screech	Whistle	-0.193548	1
							Screech	Moan	-0.16129	1
							Screech	Chirp	-0.225806	0.491891
							Screech	Hoot	-2.355*	2.05438e-22
							Screech	Click	0.0645161	1
							Screech	Buzz	-0.0430108	1
							Screech	Cackle	-0.0860215	1
							Screech	Peep	-0.139785	1
							Peep	Chatter	0.107527	1
							Peep	Trill	-0.0860215	1
							Peep	Warble	-.581*	0.00428803
							Peep	Whistle	-0.0537634	1
							Peep	Moan	-0.0215054	1
							Peep	Chirp	-0.0860215	1
							Peep	Hoot	-2.215*	1.57407e-21
							Peep	Click	0.204301	0.328481
							Peep	Buzz	0.0967742	1
							Peep	Cackle	0.0537634	1
							Peep	Screech	0.139785	1

## Sheet: B3
Tawny Frogmouth (Bird 3)							All Comparisons					Significant Comparisons
							Comparison		Mean Difference			Comparison		Mean Difference		Cohens D
Bird Sound	Average Ratings of Perceived Congruence Per Sound for the Tawny Frogmouth						Sound 1	Sound 2	(Sound 1 - Sound 2)	P Value		Sound 1	Sound 2	(Sound 1 - Sound 2)	P Value	(Mean Diff/SD Pooled)
Chatter	1.26882						Chatter	Trill	-0.311828	0.270304		Hoot	Whistle	2.785	1.64269e-32	2.67965								Cohens D Calculations
Trill	1.58065						Chatter	Warble	-.548*	0.00130644			Screech	2.796	7.11974e-29	2.64111
Warble	1.8172						Chatter	Whistle	0.0322581	1			Click	2.828	1.51573e-28	2.66966								S1 SD	S1 SD2	S2 SD	S2 SD2	(SD12+SD22)/2	SD Pooled
Whistle	1.23656						Chatter	Moan	-.667*	2.25101e-06			Cackle	2.828	1.51573e-28	2.68269								1.34309	1.80388	0.597055	0.356475	1.08018	1.03932
Moan	1.93548						Chatter	Chirp	0.0107527	1			Chatter	2.753	1.00637e-27	2.5755								1.34309	1.80388	0.661504	0.437588	1.12073	1.05865
Chirp	1.25806						Chatter	Hoot	-2.753*	1.00637e-27			Chirp	2.763	3.04447e-27	2.6128								1.34309	1.80388	0.663621	0.440393	1.12214	1.05931
Hoot	4.02151						Chatter	Click	0.0752688	1			Peep	2.699	9.71486e-27	2.48945								1.34309	1.80388	0.647034	0.418654	1.11127	1.05417
Click	1.19355						Chatter	Buzz	-0.193548	1			Trill	2.441	7.1636e-23	2.05902								1.34309	1.80388	0.693758	0.4813	1.14259	1.06892
Buzz	1.46237						Chatter	Cackle	0.0752688	1			Buzz	2.559	1.17825e-22	2.22643								1.34309	1.80388	0.657783	0.432679	1.11828	1.05749
Cackle	1.19355						Chatter	Screech	0.0430108	1			Moan	2.086	2.17907e-18	1.6923								1.34309	1.80388	0.739584	0.546985	1.17543	1.08417
Screech	1.22581						Chatter	Peep	-0.0537634	1			Warble	2.204	3.34978e-16	1.76828								1.34309	1.80388	1.0035	1.00701	1.40545	1.18552
Peep	1.32258						Trill	Chatter	0.311828	0.270304		Moan	Cackle	0.742	9.14345e-08	0.816031								1.34309	1.80388	0.915556	0.838242	1.32106	1.14937
							Trill	Warble	-0.236559	1			Chirp	0.677	2.44232e-07	0.741408								1.34309	1.80388	1.11127	1.23492	1.5194	1.23264
							Trill	Whistle	0.344086	0.112717			Screech	0.71	4.21471e-07	0.776406								1.34309	1.80388	1.14157	1.30318	1.55353	1.24641
Bird Sound	Highest or Equal Highest Perceived Congruence Rating Per Sound for the Tawny Frogmouth						Trill	Moan	-0.354839	0.510833			Click	0.742	4.69906e-07	0.810719								1.11127	1.23492	0.647034	0.418654	0.826788	0.909279
Chatter	0						Trill	Chirp	0.322581	0.134581			Whistle	0.699	1.89407e-06	0.783615								1.11127	1.23492	0.657783	0.432679	0.833801	0.913127
Trill	0						Trill	Hoot	-2.441*	7.1636e-23			Chatter	0.667	2.25101e-06	0.720036								1.11127	1.23492	0.661504	0.437588	0.836255	0.91447
Warble	0						Trill	Click	.387*	0.0364378			Peep	0.613	1.74862e-05	0.649431								1.11127	1.23492	0.663621	0.440393	0.837658	0.915236
Whistle	0						Trill	Buzz	0.11828	1		Warble	Cackle	0.624	8.79912e-06	0.672518								1.11127	1.23492	0.597055	0.356475	0.795699	0.89202
Moan	0						Trill	Cackle	0.387	0.0162331			Screech	0.591	4.18741e-05	0.633479								1.11127	1.23492	0.693758	0.4813	0.858111	0.926343
Chirp	0						Trill	Screech	0.355	0.0454694			Click	0.624	0.00019022	0.668313								1.11127	1.23492	0.739584	0.546985	0.890954	0.943903
Hoot	0						Trill	Peep	0.258065	0.702337			Chirp	0.559	0.00030861	0.600026								1.14157	1.30318	0.647034	0.418654	0.860916	0.927856
Click	0						Warble	Chatter	.548*	0.00130644			Whistle	0.581	0.000693286	0.637797								1.14157	1.30318	0.661504	0.437588	0.870383	0.932943
Buzz	0						Warble	Trill	0.236559	1			Chatter	0.548	0.00130644	0.580149								1.14157	1.30318	0.663621	0.440393	0.871786	0.933695
Cackle	0						Warble	Whistle	.581*	0.000693286			Peep	0.495	0.00280914	0.514654								1.14157	1.30318	0.657783	0.432679	0.867929	0.931627
Screech	0						Warble	Moan	-0.11828	1														1.14157	1.30318	0.597055	0.356475	0.829827	0.910948
Peep	0						Warble	Chirp	.559*	0.00030861														1.14157	1.30318	0.693758	0.4813	0.892239	0.944584
							Warble	Hoot	-2.204*	3.34978e-16														1.14157	1.30318	0.739584	0.546985	0.925082	0.961812
							Warble	Click	.624*	0.00019022
							Warble	Buzz	0.354839	0.458736
Descriptive Statistics							Warble	Cackle	.624*	8.79912e-06
	Mean	Std. Deviation	N				Warble	Screech	.591*	4.18741e-05
chatter	1.26882	0.693758	93				Warble	Peep	.495*	0.00280914
trill	1.58065	1.0035	93				Whistle	Chatter	-0.0322581	1
warble	1.8172	1.14157	93				Whistle	Trill	-0.344086	0.112717
whistle	1.23656	0.597055	93				Whistle	Warble	-.581*	0.000693286
moan	1.93548	1.11127	93				Whistle	Moan	-.699*	1.89407e-06
chirp	1.25806	0.657783	93				Whistle	Chirp	-0.0215054	1
hoot	4.02151	1.34309	93				Whistle	Hoot	-2.785*	1.64269e-32
click	1.19355	0.663621	93				Whistle	Click	0.0430108	1
buzz	1.46237	0.915556	93				Whistle	Buzz	-0.225806	1
cackle	1.19355	0.647034	93				Whistle	Cackle	0.0430108	1
screech	1.22581	0.661504	93				Whistle	Screech	0.0107527	1
peep	1.32258	0.739584	93				Whistle	Peep	-0.0860215	1
							Moan	Chatter	.667*	2.25101e-06
							Moan	Trill	0.354839	0.510833
							Moan	Warble	0.11828	1
							Moan	Whistle	.699*	1.89407e-06
							Moan	Chirp	.677*	2.44232e-07
							Moan	Hoot	-2.086*	2.17907e-18
							Moan	Click	.742*	4.69906e-07
							Moan	Buzz	0.473118	0.0787208
							Moan	Cackle	.742*	9.14345e-08
							Moan	Screech	.710*	4.21471e-07
							Moan	Peep	.613*	1.74862e-05
							Chirp	Chatter	-0.0107527	1
							Chirp	Trill	-0.322581	0.134581
							Chirp	Warble	-.559*	0.00030861
							Chirp	Whistle	0.0215054	1
							Chirp	Moan	-.677*	2.44232e-07
							Chirp	Hoot	-2.763*	3.04447e-27
							Chirp	Click	0.0645161	1
							Chirp	Buzz	-0.204301	1
							Chirp	Cackle	0.0645161	1
							Chirp	Screech	0.0322581	1
							Chirp	Peep	-0.0645161	1
							Hoot	Chatter	2.753*	1.00637e-27
							Hoot	Trill	2.441*	7.1636e-23
							Hoot	Warble	2.204*	3.34978e-16
							Hoot	Whistle	2.785*	1.64269e-32
							Hoot	Moan	2.086*	2.17907e-18
							Hoot	Chirp	2.763*	3.04447e-27
							Hoot	Click	2.828*	1.51573e-28
							Hoot	Buzz	2.559*	1.17825e-22
							Hoot	Cackle	2.828*	1.51573e-28
							Hoot	Screech	2.796*	7.11974e-29
							Hoot	Peep	2.699*	9.71486e-27
							Click	Chatter	-0.0752688	1
							Click	Trill	-0.387	0.0364378
							Click	Warble	-.624*	0.00019022
							Click	Whistle	-0.0430108	1
							Click	Moan	-.742*	4.69906e-07
							Click	Chirp	-0.0645161	1
							Click	Hoot	-2.828*	1.51573e-28
							Click	Buzz	-0.268817	0.485378
							Click	Cackle	0	1
							Click	Screech	-0.0322581	1
							Click	Peep	-0.129032	1
							Buzz	Chatter	0.193548	1
							Buzz	Trill	-0.11828	1
							Buzz	Warble	-0.354839	0.458736
							Buzz	Whistle	0.225806	1
							Buzz	Moan	-0.473118	0.0787208
							Buzz	Chirp	0.204301	1
							Buzz	Hoot	-2.559*	1.17825e-22
							Buzz	Click	0.268817	0.485378
							Buzz	Cackle	0.268817	0.223054
							Buzz	Screech	0.236559	0.788578
							Buzz	Peep	0.139785	1
							Cackle	Chatter	-0.0752688	1
							Cackle	Trill	-0.387	0.0162331
							Cackle	Warble	-.624*	8.79912e-06
							Cackle	Whistle	-0.0430108	1
							Cackle	Moan	-.742*	9.14345e-08
							Cackle	Chirp	-0.0645161	1
							Cackle	Hoot	-2.828*	1.51573e-28
							Cackle	Click	0	1
							Cackle	Buzz	-0.268817	0.223054
							Cackle	Screech	-0.0322581	1
							Cackle	Peep	-0.129032	1
							Screech	Chatter	-0.0430108	1
							Screech	Trill	-0.355	0.0454694
							Screech	Warble	-.591*	4.18741e-05
							Screech	Whistle	-0.0107527	1
							Screech	Moan	-.710*	4.21471e-07
							Screech	Chirp	-0.0322581	1
							Screech	Hoot	-2.796*	7.11974e-29
							Screech	Click	0.0322581	1
							Screech	Buzz	-0.236559	0.788578
							Screech	Cackle	0.0322581	1
							Screech	Peep	-0.0967742	1
							Peep	Chatter	0.0537634	1
							Peep	Trill	-0.258065	0.702337
							Peep	Warble	-.495*	0.00280914
							Peep	Whistle	0.0860215	1
							Peep	Moan	-.613*	1.74862e-05
							Peep	Chirp	0.0645161	1
							Peep	Hoot	-2.699*	9.71486e-27
							Peep	Click	0.129032	1
							Peep	Buzz	-0.139785	1
							Peep	Cackle	0.129032	1
							Peep	Screech	0.0967742	1

## Sheet: B4
Masked Lapwing (Bird 4)						All Comparisons					Significant Comparisons
						Comparison		Mean Difference			Comparison		Mean Difference		Cohens D
Bird Sound	Average Ratings of Perceived Congruence Per Sound for the Masked Lapwing					Sound 1	Sound 2	(Sound 1 - Sound 2)	P Value		Sound 1	Sound 2	(Sound 1 - Sound 2)	P Value	(Mean Diff/SD Pooled)										Cohens D Calculations
Chatter	3.22581					Chatter	Trill	.839*	0.000950365		Cackle	Moan	1.376	3.51725e-11	1.14936
Trill	2.3871					Chatter	Warble	1.344*	3.45549e-11			Hoot	1.366	4.71668e-11	1.16719										S1 SD	S1 SD2	S2 SD	S2 SD2	(SD12+SD22)/2	SD Pooled
Warble	1.88172					Chatter	Whistle	1.806*	7.48111e-17			Buzz	1.28	8.82377e-10	1.05734										1.46974	2.16012	0.840479	0.706405	1.43326	1.19719
Whistle	1.41935					Chatter	Moan	1.882*	9.61291e-19			Whistle	1.301	3.39464e-09	1.05582										1.46974	2.16012	0.76108	0.579243	1.36968	1.17033
Moan	1.34409					Chatter	Chirp	0.55914	0.363267			Peep	1.161	9.29208e-08	0.919013										1.46974	2.16012	0.878021	0.770921	1.46552	1.21059
Chirp	2.66667					Chatter	Hoot	1.871*	3.22635e-18			Click	1.054	4.72418e-06	0.826276										1.46974	2.16012	0.936257	0.876578	1.51835	1.23221
Hoot	1.35484					Chatter	Click	1.559*	1.37591e-12			Warble	0.839	0.000137953	0.643864										1.46974	2.16012	1.01577	1.03179	1.59596	1.26331
Click	1.66667					Chatter	Buzz	1.785*	3.84118e-17		Chatter	Moan	1.882	9.61291e-19	1.6574										1.46974	2.16012	1.04604	1.0942	1.62716	1.2756
Buzz	1.44086					Chatter	Cackle	0.505376	0.239722			Hoot	1.871	3.22635e-18	1.68991										1.46974	2.16012	1.11169	1.23586	1.69799	1.30307
Cackle	2.72043					Chatter	Screech	.806*	0.000529058			Buzz	1.785	3.84118e-17	1.55268										1.36835	1.87237	0.840479	0.706405	1.28939	1.13551
Screech	2.41935					Chatter	Peep	1.667*	8.99116e-15			Whistle	1.806	7.48111e-17	1.54046										1.36835	1.87237	0.76108	0.579243	1.22581	1.10716
Peep	1.55914					Trill	Chatter	-.839*	0.000950365			Peep	1.667	8.99116e-15	1.38338										1.36835	1.87237	0.878021	0.770921	1.32165	1.14963
						Trill	Warble	0.505376	0.0875213			Click	1.559	1.37591e-12	1.28007										1.36835	1.87237	0.936257	0.876578	1.37447	1.17238
						Trill	Whistle	.968*	1.09578e-08			Warble	1.344	3.45549e-11	1.0781										1.36835	1.87237	1.01577	1.03179	1.45208	1.20502
Bird Sound	Highest or Equal Highest Perceived Congruence Rating Per Sound for the Masked Lapwing					Trill	Moan	1.043*	2.50275e-10			Screech	0.806	0.000529058	0.61223										1.36835	1.87237	1.04604	1.0942	1.48329	1.2179
Chatter	0					Trill	Chirp	-0.27957	1			Trill	0.839	0.000950365	0.622426										1.36835	1.87237	1.11169	1.23586	1.55411	1.24664
Trill	0					Trill	Hoot	1.032*	5.49196e-10		Chirp	Hoot	1.312	3.94327e-12	1.16352										1.36835	1.87237	1.26252	1.59397	1.73317	1.3165
Warble	0					Trill	Click	.720*	0.00187511			Moan	1.323	4.54407e-12	1.145										1.36835	1.87237	1.32724	1.76157	1.81697	1.34795
Whistle	0					Trill	Buzz	.946*	3.0187e-07			Whistle	1.247	3.73296e-11	1.0464										1.40135	1.96377	0.76108	0.579243	1.27151	1.12761
Moan	0					Trill	Cackle	-0.333333	1			Buzz	1.226	1.12139e-09	1.04846										1.40135	1.96377	0.840479	0.706405	1.33509	1.15546
Chirp	0					Trill	Screech	-0.0322581	1			Peep	1.108	5.53364e-09	0.905349										1.40135	1.96377	0.936257	0.876578	1.42017	1.19171
Hoot	0					Trill	Peep	.828*	1.90131e-05			Click	1	2.54046e-08	0.80872										1.40135	1.96377	0.878021	0.770921	1.36734	1.16934
Click	0					Warble	Chatter	-1.344*	3.45549e-11			Warble	0.785	0.00318433	0.620633										1.40135	1.96377	1.01577	1.03179	1.49778	1.22384
Buzz	0					Warble	Trill	-0.505376	0.0875213		Hoot	Warble	-0.527	0.00111732	-0.553191										1.40135	1.96377	1.04604	1.0942	1.52899	1.23652
Cackle	0					Warble	Whistle	0.462	0.0157872		Moan	Warble	-0.538	0.000559672	-0.545938										1.40135	1.96377	1.11169	1.23586	1.59981	1.26484
Screech	0					Warble	Moan	.538*	0.000559672		Screech	Moan	1.075	3.61863e-11	1.00236										0.76108	0.579243	1.11169	1.23586	0.90755	0.952654
Peep	0					Warble	Chirp	-.785*	0.00318433			Hoot	1.065	8.40926e-11	1.02168										0.840479	0.706405	1.11169	1.23586	0.971131	0.98546
						Warble	Hoot	.527*	0.00111732			Whistle	1	7.70137e-09	0.899743										1.26252	1.59397	0.840479	0.706405	1.15019	1.07247
						Warble	Click	0.215054	1			Buzz	0.978	2.90028e-08	0.899391										1.26252	1.59397	0.76108	0.579243	1.08661	1.0424
						Warble	Buzz	0.441	0.0211444			Peep	0.86	3.25336e-06	0.750561										1.26252	1.59397	0.936257	0.876578	1.23527	1.11143
Descriptive Statistics						Warble	Cackle	-.839*	0.000137953			Click	0.753	0.00104587	0.649503										1.26252	1.59397	0.878021	0.770921	1.18245	1.0874
	Mean	Std. Deviation	N			Warble	Screech	-0.537634	0.0580296		Trill	Moan	1.043	2.50275e-10	0.938921										1.26252	1.59397	1.01577	1.03179	1.31288	1.14581
chatter	3.22581	1.36835	93			Warble	Peep	0.322581	1			Hoot	1.032	5.49196e-10	0.953919										1.26252	1.59397	1.04604	1.0942	1.34409	1.15935
trill	2.3871	1.32724	93			Whistle	Chatter	-1.806*	7.48111e-17			Whistle	0.968	1.09578e-08	0.842831										1.32724	1.76157	0.840479	0.706405	1.23399	1.11085
warble	1.88172	1.11169	93			Whistle	Trill	-.968*	1.09578e-08			Buzz	0.946	3.0187e-07	0.840683										1.32724	1.76157	0.76108	0.579243	1.17041	1.08185
whistle	1.41935	0.936257	93			Whistle	Warble	-0.462	0.0157872			Peep	0.828	1.90131e-05	0.700619										1.32724	1.76157	0.936257	0.876578	1.31907	1.14851
moan	1.34409	0.840479	93			Whistle	Moan	0.0752688	1			Click	0.72	0.00187511	0.60254										1.32724	1.76157	0.878021	0.770921	1.26625	1.12528
chirp	2.66667	1.40135	93			Whistle	Chirp	-1.247*	3.73296e-11																1.32724	1.76157	1.01577	1.03179	1.39668	1.18181
hoot	1.35484	0.76108	93			Whistle	Hoot	0.0645161	1																1.32724	1.76157	1.04604	1.0942	1.42789	1.19494
click	1.66667	1.04604	93			Whistle	Click	-0.247312	1
buzz	1.44086	0.878021	93			Whistle	Buzz	-0.0215054	1
cackle	2.72043	1.46974	93			Whistle	Cackle	-1.301*	3.39464e-09
screech	2.41935	1.26252	93			Whistle	Screech	-1.000*	7.70137e-09
peep	1.55914	1.01577	93			Whistle	Peep	-0.139785	1
						Moan	Chatter	-1.882*	9.61291e-19
						Moan	Trill	-1.043*	2.50275e-10
						Moan	Warble	-.538*	0.000559672
						Moan	Whistle	-0.0752688	1
						Moan	Chirp	-1.323*	4.54407e-12
						Moan	Hoot	-0.0107527	1
						Moan	Click	-0.322581	0.184401
						Moan	Buzz	-0.0967742	1
						Moan	Cackle	-1.376*	3.51725e-11
						Moan	Screech	-1.075*	3.61863e-11
						Moan	Peep	-0.215054	1
						Chirp	Chatter	-0.55914	0.363267
						Chirp	Trill	0.27957	1
						Chirp	Warble	.785*	0.00318433
						Chirp	Whistle	1.247*	3.73296e-11
						Chirp	Moan	1.323*	4.54407e-12
						Chirp	Hoot	1.312*	3.94327e-12
						Chirp	Click	1.000*	2.54046e-08
						Chirp	Buzz	1.226*	1.12139e-09
						Chirp	Cackle	-0.0537634	1
						Chirp	Screech	0.247312	1
						Chirp	Peep	1.108*	5.53364e-09
						Hoot	Chatter	-1.871*	3.22635e-18
						Hoot	Trill	-1.032*	5.49196e-10
						Hoot	Warble	-.527*	0.00111732
						Hoot	Whistle	-0.0645161	1
						Hoot	Moan	0.0107527	1
						Hoot	Chirp	-1.312*	3.94327e-12
						Hoot	Click	-0.311828	0.202649
						Hoot	Buzz	-0.0860215	1
						Hoot	Cackle	-1.366*	4.71668e-11
						Hoot	Screech	-1.065*	8.40926e-11
						Hoot	Peep	-0.204301	1
						Click	Chatter	-1.559*	1.37591e-12
						Click	Trill	-.720*	0.00187511
						Click	Warble	-0.215054	1
						Click	Whistle	0.247312	1
						Click	Moan	0.322581	0.184401
						Click	Chirp	-1.000*	2.54046e-08
						Click	Hoot	0.311828	0.202649
						Click	Buzz	0.225806	1
						Click	Cackle	-1.054*	4.72418e-06
						Click	Screech	-.753*	0.00104587
						Click	Peep	0.107527	1
						Buzz	Chatter	-1.785*	3.84118e-17
						Buzz	Trill	-.946*	3.0187e-07
						Buzz	Warble	-0.441	0.0211444
						Buzz	Whistle	0.0215054	1
						Buzz	Moan	0.0967742	1
						Buzz	Chirp	-1.226*	1.12139e-09
						Buzz	Hoot	0.0860215	1
						Buzz	Click	-0.225806	1
						Buzz	Cackle	-1.280*	8.82377e-10
						Buzz	Screech	-.978*	2.90028e-08
						Buzz	Peep	-0.11828	1
						Cackle	Chatter	-0.505376	0.239722
						Cackle	Trill	0.333333	1
						Cackle	Warble	.839*	0.000137953
						Cackle	Whistle	1.301*	3.39464e-09
						Cackle	Moan	1.376*	3.51725e-11
						Cackle	Chirp	0.0537634	1
						Cackle	Hoot	1.366*	4.71668e-11
						Cackle	Click	1.054*	4.72418e-06
						Cackle	Buzz	1.280*	8.82377e-10
						Cackle	Screech	0.301075	1
						Cackle	Peep	1.161*	9.29208e-08
						Screech	Chatter	-.806*	0.000529058
						Screech	Trill	0.0322581	1
						Screech	Warble	0.537634	0.0580296
						Screech	Whistle	1.000*	7.70137e-09
						Screech	Moan	1.075*	3.61863e-11
						Screech	Chirp	-0.247312	1
						Screech	Hoot	1.065*	8.40926e-11
						Screech	Click	.753*	0.00104587
						Screech	Buzz	.978*	2.90028e-08
						Screech	Cackle	-0.301075	1
						Screech	Peep	.860*	3.25336e-06
						Peep	Chatter	-1.667*	8.99116e-15
						Peep	Trill	-.828*	1.90131e-05
						Peep	Warble	-0.322581	1
						Peep	Whistle	0.139785	1
						Peep	Moan	0.215054	1
						Peep	Chirp	-1.108*	5.53364e-09
						Peep	Hoot	0.204301	1
						Peep	Click	-0.107527	1
						Peep	Buzz	0.11828	1
						Peep	Cackle	-1.161*	9.29208e-08
						Peep	Screech	-.860*	3.25336e-06

## Sheet: B5
Little Wattlebird (Bird 5)						All Comparisons					Significant Comparisons
						Comparison		Mean Difference			Comparison		Mean Difference		Cohens D
Bird Sound	Average Ratings of Perceived Congruence Per Sound for the Little Wattlebird					Sound 1	Sound 2	(Sound 1 - Sound 2)	P Value		Sound 1	Sound 2	(Sound 1 - Sound 2)	P Value	(Mean Diff/SD Pooled)
Chatter	3.01075					Chatter	Trill	1.086*	1.89759e-07		Buzz	Cackle	-1.183	4.53786e-11	-1.11174
Trill	1.92473					Chatter	Warble	.946*	1.96498e-06			Screech	-0.935	7.5559e-09	-0.880635
Warble	2.06452					Chatter	Whistle	1.387*	4.40947e-11			Warble	-0.774	4.78718e-07	-0.733689
Whistle	1.62366					Chatter	Moan	1.624*	7.40956e-16			Trill	-0.634	8.05654e-05	-0.638115
Moan	1.3871					Chatter	Chirp	0.215054	1			Peep	-0.559	0.000215819	-0.590212
Chirp	2.7957					Chatter	Hoot	1.591*	2.56964e-13			Whistle	-0.333	0.0270255	-0.365193
Hoot	1.41935					Chatter	Click	1.430*	1.34881e-11		Cackle	Hoot	1.054	1.44643e-08	0.939002
Click	1.58065					Chatter	Buzz	1.720*	1.21121e-18			Click	0.892	1.27461e-05	0.774876
Buzz	1.29032					Chatter	Cackle	0.537634	0.368929			Whistle	0.849	9.34192e-05	0.726893
Cackle	2.47312					Chatter	Screech	0.785	0.00509047		Chatter	Buzz	1.72	1.21121e-18	1.53791
Screech	2.22581					Chatter	Peep	1.161*	5.56034e-10			Moan	1.624	7.40956e-16	1.43078
Peep	1.84946					Trill	Chatter	-1.086*	1.89759e-07			Hoot	1.591	2.56964e-13	1.35511
						Trill	Warble	-0.139785	1			Click	1.43	1.34881e-11	1.19015
						Trill	Whistle	0.301075	1			Whistle	1.387	4.40947e-11	1.13907
Bird Sound	Highest or Equal Highest Perceived Congruence Rating Per Sound for the Little Wattlebird					Trill	Moan	.538*	0.00341687			Peep	1.161	5.56034e-10	0.933058
Chatter	0					Trill	Chirp	-.871*	8.81033e-05			Trill	1.086	1.89759e-07	0.848442
Trill	0					Trill	Hoot	0.505	0.0238506			Warble	0.946	1.96498e-06	0.712237
Warble	0					Trill	Click	0.344086	1		Chirp	Buzz	1.505	5.2711e-17	1.43539
Whistle	0					Trill	Buzz	.634*	8.05654e-05			Moan	1.409	6.96888e-15	1.32147
Moan	0					Trill	Cackle	-0.548387	0.13401			Hoot	1.376	1.04063e-13	1.24223
Chirp	0					Trill	Screech	-0.301075	1			Click	1.215	1.47969e-11	1.06884
Hoot	0					Trill	Peep	0.0752688	1			Whistle	1.172	1.84619e-10	1.01578
Click	0					Warble	Chatter	-.946*	1.96498e-06			Peep	0.946	3.0187e-07	0.800432
Buzz	0					Warble	Trill	0.139785	1			Trill	0.871	8.81033e-05	0.714292
Cackle	0					Warble	Whistle	0.44086	0.151074		Hoot	Screech	-0.806	5.71602e-06	-0.719497
Screech	0					Warble	Moan	.677*	0.000171768			Warble	-0.645	0.00103928	-0.579103
Peep	0					Warble	Chirp	-0.731	0.00693665		Moan	Cackle	-1.086	1.70257e-09	-1.00408
						Warble	Hoot	.645*	0.00103928			Screech	-0.839	8.73261e-07	-0.777386
						Warble	Click	0.483871	0.0700261			Warble	-0.677	0.000171768	-0.63119
Descriptive Statistics						Warble	Buzz	.774*	4.78718e-07			Trill	-0.538	0.00341687	-0.531486
	Mean	Std. Deviation	N			Warble	Cackle	-0.408602	1			Peep	-0.462	0.00389563	-0.477904
chatter	3.01075	1.37915	93			Warble	Screech	-0.16129	1		Screech	Click	0.645	0.000421941	0.561374
trill	1.92473	1.17248	93			Warble	Peep	0.215054	1
warble	2.06452	1.27524	93			Whistle	Chatter	-1.387*	4.40947e-11
whistle	1.62366	1.03119	93			Whistle	Trill	-0.301075	1
moan	1.3871	0.821349	93			Whistle	Warble	-0.44086	0.151074
chirp	2.7957	1.26456	93			Whistle	Moan	0.236559	1
hoot	1.41935	0.924575	93			Whistle	Chirp	-1.172*	1.84619e-10
click	1.58065	0.992609	93			Whistle	Hoot	0.204301	1
buzz	1.29032	0.774325	93			Whistle	Click	0.0430108	1
cackle	2.47312	1.29036	93			Whistle	Buzz	0.333	0.0270255
screech	2.22581	1.28646	93			Whistle	Cackle	-.849*	9.34192e-05
peep	1.84946	1.09292	93			Whistle	Screech	-0.602	0.00581104
						Whistle	Peep	-0.225806	1
						Moan	Chatter	-1.624*	7.40956e-16
						Moan	Trill	-.538*	0.00341687
						Moan	Warble	-.677*	0.000171768
						Moan	Whistle	-0.236559	1
						Moan	Chirp	-1.409*	6.96888e-15
						Moan	Hoot	-0.0322581	1
						Moan	Click	-0.193548	1
						Moan	Buzz	0.0967742	1
						Moan	Cackle	-1.086*	1.70257e-09
						Moan	Screech	-.839*	8.73261e-07
						Moan	Peep	-.462*	0.00389563
						Chirp	Chatter	-0.215054	1
						Chirp	Trill	.871*	8.81033e-05
						Chirp	Warble	0.731	0.00693665
						Chirp	Whistle	1.172*	1.84619e-10
						Chirp	Moan	1.409*	6.96888e-15
						Chirp	Hoot	1.376*	1.04063e-13
						Chirp	Click	1.215*	1.47969e-11
						Chirp	Buzz	1.505*	5.2711e-17
						Chirp	Cackle	0.322581	1
						Chirp	Screech	0.569892	0.174083
						Chirp	Peep	.946*	3.0187e-07
						Hoot	Chatter	-1.591*	2.56964e-13
						Hoot	Trill	-0.505	0.0238506
						Hoot	Warble	-.645*	0.00103928
						Hoot	Whistle	-0.204301	1
						Hoot	Moan	0.0322581	1
						Hoot	Chirp	-1.376*	1.04063e-13
						Hoot	Click	-0.16129	1
						Hoot	Buzz	0.129032	1
						Hoot	Cackle	-1.054*	1.44643e-08
						Hoot	Screech	-.806*	5.71602e-06
						Hoot	Peep	-0.43	0.0387159
						Click	Chatter	-1.430*	1.34881e-11
						Click	Trill	-0.344086	1
						Click	Warble	-0.483871	0.0700261
						Click	Whistle	-0.0430108	1
						Click	Moan	0.193548	1
						Click	Chirp	-1.215*	1.47969e-11
						Click	Hoot	0.16129	1
						Click	Buzz	0.290323	0.0590109
						Click	Cackle	-.892*	1.27461e-05
						Click	Screech	-.645*	0.000421941
						Click	Peep	-0.268817	1
						Buzz	Chatter	-1.720*	1.21121e-18
						Buzz	Trill	-.634*	8.05654e-05
						Buzz	Warble	-.774*	4.78718e-07
						Buzz	Whistle	-.333*	0.0270255
						Buzz	Moan	-0.0967742	1
						Buzz	Chirp	-1.505*	5.2711e-17
						Buzz	Hoot	-0.129032	1
						Buzz	Click	-0.290323	0.0590109
						Buzz	Cackle	-1.183*	4.53786e-11
						Buzz	Screech	-.935*	7.5559e-09
						Buzz	Peep	-.559*	0.000215819
						Cackle	Chatter	-0.537634	0.368929
						Cackle	Trill	0.548387	0.13401
						Cackle	Warble	0.408602	1
						Cackle	Whistle	.849*	9.34192e-05
						Cackle	Moan	1.086*	1.70257e-09
						Cackle	Chirp	-0.322581	1
						Cackle	Hoot	1.054*	1.44643e-08
						Cackle	Click	.892*	1.27461e-05
						Cackle	Buzz	1.183*	4.53786e-11
						Cackle	Screech	0.247312	1
						Cackle	Peep	0.624	0.0348556
						Screech	Chatter	-0.785	0.00509047
						Screech	Trill	0.301075	1
						Screech	Warble	0.16129	1
						Screech	Whistle	0.602	0.00581104
						Screech	Moan	.839*	8.73261e-07
						Screech	Chirp	-0.569892	0.174083
						Screech	Hoot	.806*	5.71602e-06
						Screech	Click	.645*	0.000421941
						Screech	Buzz	.935*	7.5559e-09
						Screech	Cackle	-0.247312	1
						Screech	Peep	0.376344	1
						Peep	Chatter	-1.161*	5.56034e-10
						Peep	Trill	-0.0752688	1
						Peep	Warble	-0.215054	1
						Peep	Whistle	0.225806	1
						Peep	Moan	.462*	0.00389563
						Peep	Chirp	-.946*	3.0187e-07
						Peep	Hoot	0.43	0.0387159
						Peep	Click	0.268817	1
						Peep	Buzz	.559*	0.000215819
						Peep	Cackle	-0.624	0.0348556
						Peep	Screech	-0.376344	1

## Sheet: B6
Magpie Lark (Bird 6)
Bird Sound	Average Ratings of Perceived Congruence Per Sound for the Magpie Lark				All Comparisons					Significant Comparisons															Cohens D Calculations
Chatter	2.36559				Comparison		Mean Difference			Comparison		Mean Difference		Cohens D
Trill	2.11828				Sound 1	Sound 2	(Sound 1 - Sound 2)	P Value		Sound 1	Sound 2	(Sound 1 - Sound 2)	P Value	(Mean Diff/SD Pooled)											S1 SD	S1 SD2	S2 SD	S2 SD2	(SD12+SD22)/2	SD Pooled
Warble	1.68817				Chatter	Trill	0.247312	1		Chatter	Hoot	0.978	1.95465e-08	0.943662											1.16829	1.36489	0.885048	0.78331	1.0741	1.03639
Whistle	2.04301				Chatter	Warble	.677*	0.000150482			Click	0.914	2.529e-08	0.898031											1.16829	1.36489	0.840757	0.706872	1.03588	1.01778
Moan	1.33333				Chatter	Whistle	0.322581	1			Moan	1.032	2.89584e-08	0.999306											1.16829	1.36489	0.876422	0.768116	1.0665	1.03272
Chirp	3.27957				Chatter	Moan	1.032*	2.89584e-08			Buzz	0.968	3.45647e-07	0.943087											1.16829	1.36489	0.861492	0.742169	1.05353	1.02642
Hoot	1.3871				Chatter	Chirp	-.914*	6.44023e-06			Warble	0.677	0.000150482	0.619803											1.16829	1.36489	1.01058	1.02127	1.19308	1.09228
Click	1.45161				Chatter	Hoot	.978*	1.95465e-08			Cackle	0.72	0.000267016	0.663211											1.16829	1.36489	0.996136	0.992286	1.17859	1.08563
Buzz	1.39785				Chatter	Click	.914*	2.529e-08		Chirp	Moan	1.946	3.42901e-18	1.65825											1.40933	1.98621	0.876422	0.768116	1.37716	1.17353
Cackle	1.64516				Chatter	Buzz	.968*	3.45647e-07			Hoot	1.892	1.02431e-17	1.60781											1.40933	1.98621	0.885048	0.78331	1.38476	1.17676
Screech	2.52688				Chatter	Cackle	.720*	0.000267016			Buzz	1.882	3.05887e-17	1.61132											1.40933	1.98621	0.861492	0.742169	1.36419	1.16798
Peep	2.51613				Chatter	Screech	-0.16129	1			Click	1.828	6.90858e-17	1.57531											1.40933	1.98621	0.840757	0.706872	1.34654	1.16041
					Chatter	Peep	-0.150538	1			Warble	1.591	2.28889e-14	1.29743											1.40933	1.98621	1.01058	1.02127	1.50374	1.22627
					Trill	Chatter	-0.247312	1			Cackle	1.634	1.74858e-13	1.33896											1.40933	1.98621	0.996136	0.992286	1.48925	1.22035
Bird Sound	Highest or Equal Highest Perceived Congruence Rating Per Sound for the Magpie Lark				Trill	Warble	0.43	0.0126576			Whistle	1.237	5.39064e-08	0.934273											1.40933	1.98621	1.23283	1.51987	1.75304	1.32402
Chatter	0				Trill	Whistle	0.0752688	1			Trill	1.161	5.42958e-07	0.899654											1.40933	1.98621	1.15955	1.34455	1.66538	1.2905
Trill	0				Trill	Moan	.785*	2.36765e-07			Chatter	0.914	6.44023e-06	0.706102											1.40933	1.98621	1.16829	1.36489	1.67555	1.29443
Warble	0				Trill	Chirp	-1.161*	5.42958e-07			Peep	0.763	0.00430756	0.55969											1.40933	1.98621	1.31557	1.73072	1.85846	1.36325
Whistle	0				Trill	Hoot	.731*	5.22018e-06		Peep	Moan	1.183	4.53786e-11	1.05835											1.31557	1.73072	0.876422	0.768116	1.24942	1.11777
Moan	0				Trill	Click	.667*	0.000123658			Hoot	1.129	2.70549e-09	1.00699											1.31557	1.73072	0.885048	0.78331	1.25701	1.12117
Chirp	0				Trill	Buzz	.720*	4.44304e-06			Click	1.065	3.57341e-09	0.964683											1.31557	1.73072	0.840757	0.706872	1.21879	1.10399
Hoot	0				Trill	Cackle	0.473118	0.0648104			Buzz	1.118	2.56023e-08	1.00544											1.31557	1.73072	0.861492	0.742169	1.23644	1.11195
Click	0				Trill	Screech	-0.408602	1			Cackle	0.871	4.58976e-05	0.746465											1.31557	1.73072	0.996136	0.992286	1.3615	1.16683
Buzz	0				Trill	Peep	-0.397849	0.959448			Warble	0.828	8.0423e-05	0.705866											1.31557	1.73072	1.01058	1.02127	1.37599	1.17303
Cackle	0				Warble	Chatter	-.677*	0.000150482		Screech	Buzz	1.129	5.72671e-11	1.00661											1.33181	1.77373	0.861492	0.742169	1.25795	1.12158
Screech	0				Warble	Trill	-0.43	0.0126576			Moan	1.194	1.04209e-10	1.05912											1.33181	1.77373	0.876422	0.768116	1.27092	1.12735
Peep	0				Warble	Whistle	-0.354839	0.16376			Click	1.075	3.00203e-10	0.965262											1.33181	1.77373	0.840757	0.706872	1.2403	1.11369
					Warble	Moan	0.355	0.0344181			Hoot	1.14	4.29885e-10	1.00821											1.33181	1.77373	0.885048	0.78331	1.27852	1.13072
					Warble	Chirp	-1.591*	2.28889e-14			Cackle	0.882	1.50439e-06	0.749992											1.33181	1.77373	0.996136	0.992286	1.38301	1.17601
Descriptive Statistics					Warble	Hoot	0.301075	0.222117			Warble	0.839	1.71806e-05	0.709719											1.33181	1.77373	1.01058	1.02127	1.3975	1.18216
	Mean	Std. Deviation	N		Warble	Click	0.236559	1		Trill	Moan	0.785	2.36765e-07	0.763781											1.15955	1.34455	0.876422	0.768116	1.05633	1.02778
chatter	2.36559	1.16829	93		Warble	Buzz	0.290323	0.131089			Buzz	0.72	4.44304e-06	0.70488											1.15955	1.34455	0.861492	0.742169	1.04336	1.02145
trill	2.11828	1.15955	93		Warble	Cackle	0.0430108	1			Hoot	0.731	5.22018e-06	0.708697											1.15955	1.34455	0.885048	0.78331	1.06393	1.03147
warble	1.68817	1.01058	93		Warble	Screech	-.839*	1.71806e-05			Click	0.667	0.000123658	0.658587											1.15955	1.34455	0.840757	0.706872	1.02571	1.01277
whistle	2.04301	1.23283	93		Warble	Peep	-.828*	8.0423e-05		Whistle	Moan	0.71	3.18476e-07	0.663815											1.23283	1.51987	0.876422	0.768116	1.14399	1.06958
moan	1.33333	0.876422	93		Whistle	Chatter	-0.322581	1			Hoot	0.656	3.65921e-05	0.611301											1.23283	1.51987	0.885048	0.78331	1.15159	1.07312
chirp	3.27957	1.40933	93		Whistle	Trill	-0.0752688	1			Buzz	0.645	3.80751e-05	0.606492											1.23283	1.51987	0.861492	0.742169	1.13102	1.06349
hoot	1.3871	0.885048	93		Whistle	Warble	0.354839	0.16376			Click	0.591	0.000734378	0.560103											1.23283	1.51987	0.840757	0.706872	1.11337	1.05516
click	1.45161	0.840757	93		Whistle	Moan	.710*	3.18476e-07
buzz	1.39785	0.861492	93		Whistle	Chirp	-1.237*	5.39064e-08
cackle	1.64516	0.996136	93		Whistle	Hoot	.656*	3.65921e-05
screech	2.52688	1.33181	93		Whistle	Click	.591*	0.000734378
peep	2.51613	1.31557	93		Whistle	Buzz	.645*	3.80751e-05
					Whistle	Cackle	0.397849	0.256088
					Whistle	Screech	-0.483871	0.302726
					Whistle	Peep	-0.473118	0.473092
					Moan	Chatter	-1.032*	2.89584e-08
					Moan	Trill	-.785*	2.36765e-07
					Moan	Warble	-0.355	0.0344181
					Moan	Whistle	-.710*	3.18476e-07
					Moan	Chirp	-1.946*	3.42901e-18
					Moan	Hoot	-0.0537634	1
					Moan	Click	-0.11828	1
					Moan	Buzz	-0.0645161	1
					Moan	Cackle	-0.311828	0.146325
					Moan	Screech	-1.194*	1.04209e-10
					Moan	Peep	-1.183*	4.53786e-11
					Chirp	Chatter	.914*	6.44023e-06
					Chirp	Trill	1.161*	5.42958e-07
					Chirp	Warble	1.591*	2.28889e-14
					Chirp	Whistle	1.237*	5.39064e-08
					Chirp	Moan	1.946*	3.42901e-18
					Chirp	Hoot	1.892*	1.02431e-17
					Chirp	Click	1.828*	6.90858e-17
					Chirp	Buzz	1.882*	3.05887e-17
					Chirp	Cackle	1.634*	1.74858e-13
					Chirp	Screech	0.752688	0.0889321
					Chirp	Peep	.763*	0.00430756
					Hoot	Chatter	-.978*	1.95465e-08
					Hoot	Trill	-.731*	5.22018e-06
					Hoot	Warble	-0.301075	0.222117
					Hoot	Whistle	-.656*	3.65921e-05
					Hoot	Moan	0.0537634	1
					Hoot	Chirp	-1.892*	1.02431e-17
					Hoot	Click	-0.0645161	1
					Hoot	Buzz	-0.0107527	1
					Hoot	Cackle	-0.258065	0.484826
					Hoot	Screech	-1.140*	4.29885e-10
					Hoot	Peep	-1.129*	2.70549e-09
					Click	Chatter	-.914*	2.529e-08
					Click	Trill	-.667*	0.000123658
					Click	Warble	-0.236559	1
					Click	Whistle	-.591*	0.000734378
					Click	Moan	0.11828	1
					Click	Chirp	-1.828*	6.90858e-17
					Click	Hoot	0.0645161	1
					Click	Buzz	0.0537634	1
					Click	Cackle	-0.193548	1
					Click	Screech	-1.075*	3.00203e-10
					Click	Peep	-1.065*	3.57341e-09
					Buzz	Chatter	-.968*	3.45647e-07
					Buzz	Trill	-.720*	4.44304e-06
					Buzz	Warble	-0.290323	0.131089
					Buzz	Whistle	-.645*	3.80751e-05
					Buzz	Moan	0.0645161	1
					Buzz	Chirp	-1.882*	3.05887e-17
					Buzz	Hoot	0.0107527	1
					Buzz	Click	-0.0537634	1
					Buzz	Cackle	-0.247312	1
					Buzz	Screech	-1.129*	5.72671e-11
					Buzz	Peep	-1.118*	2.56023e-08
					Cackle	Chatter	-.720*	0.000267016
					Cackle	Trill	-0.473118	0.0648104
					Cackle	Warble	-0.0430108	1
					Cackle	Whistle	-0.397849	0.256088
					Cackle	Moan	0.311828	0.146325
					Cackle	Chirp	-1.634*	1.74858e-13
					Cackle	Hoot	0.258065	0.484826
					Cackle	Click	0.193548	1
					Cackle	Buzz	0.247312	1
					Cackle	Screech	-.882*	1.50439e-06
					Cackle	Peep	-.871*	4.58976e-05
					Screech	Chatter	0.16129	1
					Screech	Trill	0.408602	1
					Screech	Warble	.839*	1.71806e-05
					Screech	Whistle	0.483871	0.302726
					Screech	Moan	1.194*	1.04209e-10
					Screech	Chirp	-0.752688	0.0889321
					Screech	Hoot	1.140*	4.29885e-10
					Screech	Click	1.075*	3.00203e-10
					Screech	Buzz	1.129*	5.72671e-11
					Screech	Cackle	.882*	1.50439e-06
					Screech	Peep	0.0107527	1
					Peep	Chatter	0.150538	1
					Peep	Trill	0.397849	0.959448
					Peep	Warble	.828*	8.0423e-05
					Peep	Whistle	0.473118	0.473092
					Peep	Moan	1.183*	4.53786e-11
					Peep	Chirp	-.763*	0.00430756
					Peep	Hoot	1.129*	2.70549e-09
					Peep	Click	1.065*	3.57341e-09
					Peep	Buzz	1.118*	2.56023e-08
					Peep	Cackle	.871*	4.58976e-05
					Peep	Screech	-0.0107527	1

## Sheet: B7
Black Faced Cuckoo Shrike (Bird 7)
Bird Sound	Average Ratings of Perceived Congruence Per Sound for the Black Faced Cuckoo Shrike					All Comparisons					Significant Comparisons																	Cohens D Calculations
Chatter	2.03226					Comparison		Mean Difference			Comparison		Mean Difference		Cohens D
Trill	2.30108					Sound 1	Sound 2	(Sound 1 - Sound 2)	P Value		Sound 1	Sound 2	(Sound 1 - Sound 2)	P Value	(Mean Diff/SD Pooled)													S1 SD	S1 SD2	S2 SD	S2 SD2	(SD12+SD22)/2	SD Pooled
Warble	1.75269					Chatter	Trill	-0.268817	1		Buzz	Trill	-0.882	1.78089e-05	-0.736035													0.947796	0.898317	1.40484	1.97359	1.43595	1.19831
Whistle	2.06452					Chatter	Warble	0.27957	1			Chatter	-0.613	0.000105092	-0.566366													0.947796	0.898317	1.20192	1.4446	1.17146	1.08234
Moan	1.27957					Chatter	Whistle	-0.0322581	1			Whistle	-0.645	0.000936255	-0.574094													0.947796	0.898317	1.27524	1.62623	1.26227	1.12351
Chirp	3.55914					Chatter	Moan	.753*	2.23801e-07			Peep	-0.527	0.000956837	-0.498821													0.947796	0.898317	1.155	1.33403	1.11618	1.05649
Hoot	1.34409					Chatter	Chirp	-1.527*	7.94859e-12		Cackle	Trill	-0.86	2.77023e-05	-0.731254													0.890315	0.79266	1.40484	1.97359	1.38312	1.17606
Click	1.32258					Chatter	Hoot	.688*	4.69046e-06			Chatter	-0.591	0.000162135	-0.558784													0.890315	0.79266	1.20192	1.4446	1.11863	1.05765
Buzz	1.41935					Chatter	Click	.710*	4.55614e-06			Whistle	-0.624	0.000727305	-0.567403													0.890315	0.79266	1.27524	1.62623	1.20944	1.09975
Cackle	1.44086					Chatter	Buzz	.613*	0.000105092			Peep	-0.505	0.00262656	-0.489727													0.890315	0.79266	1.155	1.33403	1.06335	1.03119
Screech	1.89247					Chatter	Cackle	.591*	0.000162135		Chirp	Click	2.237	2.54509e-23	2.10781													1.29768	1.68396	0.754138	0.568724	1.12634	1.06129
Peep	1.94624					Chatter	Screech	0.139785	1			Moan	2.28	1.36547e-22	2.14621													1.29768	1.68396	0.757077	0.573165	1.12856	1.06234
						Chatter	Peep	0.0860215	1			Hoot	2.215	2.36549e-20	2.02608													1.29768	1.68396	0.840479	0.706405	1.19518	1.09325
						Trill	Chatter	0.268817	1			Cackle	2.118	2.55977e-19	1.90332													1.29768	1.68396	0.890315	0.79266	1.23831	1.11279
Bird Sound	Highest or Equal Highest Perceived Congruence Rating Per Sound for the Black Faced Cuckoo Shrike					Trill	Warble	0.548	0.034522			Buzz	2.14	6.32082e-19	1.88333													1.29768	1.68396	0.947796	0.898317	1.29114	1.13628
Chatter	0					Trill	Whistle	0.236559	1			Warble	1.806	1.37132e-13	1.49023													1.29768	1.68396	1.11955	1.25339	1.46868	1.21189
Trill	0					Trill	Moan	1.022*	3.74257e-08			Peep	1.613	5.66809e-13	1.31308													1.29768	1.68396	1.155	1.33403	1.509	1.22841
Warble	0					Trill	Chirp	-1.258*	7.42162e-07			Chatter	1.527	7.94859e-12	1.2209													1.29768	1.68396	1.20192	1.4446	1.56428	1.25071
Whistle	0					Trill	Hoot	.957*	2.00457e-07			Screech	1.667	1.2132e-10	1.33744													1.29768	1.68396	1.19294	1.42309	1.55353	1.24641
Moan	0					Trill	Click	.978*	1.98335e-07			Whistle	1.495	2.02247e-09	1.16206													1.29768	1.68396	1.27524	1.62623	1.6551	1.28651
Chirp	0					Trill	Buzz	.882*	1.78089e-05			Trill	1.258	7.42162e-07	0.930252													1.29768	1.68396	1.40484	1.97359	1.82878	1.35232
Hoot	0					Trill	Cackle	.860*	2.77023e-05		Click	Trill	-0.978	1.98335e-07	-0.86744													0.754138	0.568724	1.40484	1.97359	1.27115	1.12745
Click	0					Trill	Screech	0.408602	1			Peep	-0.624	4.07623e-06	-0.639746													0.754138	0.568724	1.155	1.33403	0.951379	0.975387
Buzz	0					Trill	Peep	0.354839	1			Whistle	-0.742	4.14801e-06	-0.708282													0.754138	0.568724	1.27524	1.62623	1.09748	1.0476
Cackle	0					Warble	Chatter	-0.27957	1			Chatter	-0.71	4.55614e-06	-0.707647													0.754138	0.568724	1.20192	1.4446	1.00666	1.00333
Screech	0					Warble	Trill	-0.548	0.034522			Screech	-0.57	0.00183877	-0.571169													0.754138	0.568724	1.19294	1.42309	0.995909	0.997953
Peep	0					Warble	Whistle	-0.311828	1		Hoot	Trill	-0.957	2.00457e-07	-0.826724													0.840479	0.706405	1.40484	1.97359	1.34	1.15758
						Warble	Moan	.473*	0.00138353			Chatter	-0.688	4.69046e-06	-0.663411													0.840479	0.706405	1.20192	1.4446	1.0755	1.03706
						Warble	Chirp	-1.806*	1.37132e-13			Whistle	-0.72	7.91614e-06	-0.666691													0.840479	0.706405	1.27524	1.62623	1.16632	1.07996
Descriptive Statistics						Warble	Hoot	0.409	0.0308435			Peep	-0.602	1.34613e-05	-0.596005													0.840479	0.706405	1.155	1.33403	1.02022	1.01006
	Mean	Std. Deviation	N			Warble	Click	0.43	0.0231378			Screech	-0.548	0.00193539	-0.531076													0.840479	0.706405	1.19294	1.42309	1.06475	1.03187
chatter	2.03226	1.20192	93			Warble	Buzz	0.333333	0.403046		Moan	Trill	-1.022	3.74257e-08	-0.905676													0.757077	0.573165	1.40484	1.97359	1.27338	1.12844
trill	2.30108	1.40484	93			Warble	Cackle	0.311828	0.735082			Chatter	-0.753	2.23801e-07	-0.749678													0.757077	0.573165	1.20192	1.4446	1.00888	1.00443
warble	1.75269	1.11955	93			Warble	Screech	-0.139785	1			Peep	-0.667	2.89374e-06	-0.683035													0.757077	0.573165	1.155	1.33403	0.9536	0.976524
whistle	2.06452	1.27524	93			Warble	Peep	-0.193548	1			Whistle	-0.785	4.04e-06	-0.748572													0.757077	0.573165	1.27524	1.62623	1.0997	1.04866
moan	1.27957	0.757077	93			Whistle	Chatter	0.0322581	1			Screech	-0.613	0.000202663	-0.613574													0.757077	0.573165	1.19294	1.42309	0.99813	0.999065
chirp	3.55914	1.29768	93			Whistle	Trill	-0.236559	1			Warble	-0.473	0.00138353	-0.494948													0.757077	0.573165	1.11955	1.25339	0.913277	0.955655
hoot	1.34409	0.840479	93			Whistle	Warble	0.311828	1
click	1.32258	0.754138	93			Whistle	Moan	.785*	4.04e-06
buzz	1.41935	0.947796	93			Whistle	Chirp	-1.495*	2.02247e-09
cackle	1.44086	0.890315	93			Whistle	Hoot	.720*	7.91614e-06
screech	1.89247	1.19294	93			Whistle	Click	.742*	4.14801e-06
peep	1.94624	1.155	93			Whistle	Buzz	.645*	0.000936255
						Whistle	Cackle	.624*	0.000727305
						Whistle	Screech	0.172043	1
						Whistle	Peep	0.11828	1
						Moan	Chatter	-.753*	2.23801e-07
						Moan	Trill	-1.022*	3.74257e-08
						Moan	Warble	-.473*	0.00138353
						Moan	Whistle	-.785*	4.04e-06
						Moan	Chirp	-2.280*	1.36547e-22
						Moan	Hoot	-0.0645161	1
						Moan	Click	-0.0430108	1
						Moan	Buzz	-0.139785	1
						Moan	Cackle	-0.16129	1
						Moan	Screech	-.613*	0.000202663
						Moan	Peep	-.667*	2.89374e-06
						Chirp	Chatter	1.527*	7.94859e-12
						Chirp	Trill	1.258*	7.42162e-07
						Chirp	Warble	1.806*	1.37132e-13
						Chirp	Whistle	1.495*	2.02247e-09
						Chirp	Moan	2.280*	1.36547e-22
						Chirp	Hoot	2.215*	2.36549e-20
						Chirp	Click	2.237*	2.54509e-23
						Chirp	Buzz	2.140*	6.32082e-19
						Chirp	Cackle	2.118*	2.55977e-19
						Chirp	Screech	1.667*	1.2132e-10
						Chirp	Peep	1.613*	5.66809e-13
						Hoot	Chatter	-.688*	4.69046e-06
						Hoot	Trill	-.957*	2.00457e-07
						Hoot	Warble	-0.409	0.0308435
						Hoot	Whistle	-.720*	7.91614e-06
						Hoot	Moan	0.0645161	1
						Hoot	Chirp	-2.215*	2.36549e-20
						Hoot	Click	0.0215054	1
						Hoot	Buzz	-0.0752688	1
						Hoot	Cackle	-0.0967742	1
						Hoot	Screech	-.548*	0.00193539
						Hoot	Peep	-.602*	1.34613e-05
						Click	Chatter	-.710*	4.55614e-06
						Click	Trill	-.978*	1.98335e-07
						Click	Warble	-0.43	0.0231378
						Click	Whistle	-.742*	4.14801e-06
						Click	Moan	0.0430108	1
						Click	Chirp	-2.237*	2.54509e-23
						Click	Hoot	-0.0215054	1
						Click	Buzz	-0.0967742	1
						Click	Cackle	-0.11828	1
						Click	Screech	-.570*	0.00183877
						Click	Peep	-.624*	4.07623e-06
						Buzz	Chatter	-.613*	0.000105092
						Buzz	Trill	-.882*	1.78089e-05
						Buzz	Warble	-0.333333	0.403046
						Buzz	Whistle	-.645*	0.000936255
						Buzz	Moan	0.139785	1
						Buzz	Chirp	-2.140*	6.32082e-19
						Buzz	Hoot	0.0752688	1
						Buzz	Click	0.0967742	1
						Buzz	Cackle	-0.0215054	1
						Buzz	Screech	-0.473	0.021362
						Buzz	Peep	-.527*	0.000956837
						Cackle	Chatter	-.591*	0.000162135
						Cackle	Trill	-.860*	2.77023e-05
						Cackle	Warble	-0.311828	0.735082
						Cackle	Whistle	-.624*	0.000727305
						Cackle	Moan	0.16129	1
						Cackle	Chirp	-2.118*	2.55977e-19
						Cackle	Hoot	0.0967742	1
						Cackle	Click	0.11828	1
						Cackle	Buzz	0.0215054	1
						Cackle	Screech	-0.452	0.0411902
						Cackle	Peep	-.505*	0.00262656
						Screech	Chatter	-0.139785	1
						Screech	Trill	-0.408602	1
						Screech	Warble	0.139785	1
						Screech	Whistle	-0.172043	1
						Screech	Moan	.613*	0.000202663
						Screech	Chirp	-1.667*	1.2132e-10
						Screech	Hoot	.548*	0.00193539
						Screech	Click	.570*	0.00183877
						Screech	Buzz	0.473	0.021362
						Screech	Cackle	0.452	0.0411902
						Screech	Peep	-0.0537634	1
						Peep	Chatter	-0.0860215	1
						Peep	Trill	-0.354839	1
						Peep	Warble	0.193548	1
						Peep	Whistle	-0.11828	1
						Peep	Moan	.667*	2.89374e-06
						Peep	Chirp	-1.613*	5.66809e-13
						Peep	Hoot	.602*	1.34613e-05
						Peep	Click	.624*	4.07623e-06
						Peep	Buzz	.527*	0.000956837
						Peep	Cackle	.505*	0.00262656
						Peep	Screech	0.0537634	1

## Sheet: B8
Satin Bowerbird (Bird 8)
Bird Sound	Average Ratings of Perceived Congruence Per Sound for the Satin Bowerbird					All Comparisons					Significant Comparisons														Cohens D Calculations
Chatter	1.50538					Comparison		Mean Difference			Comparison		Mean Difference		Cohens D
Trill	1.7957					Sound 1	Sound 2	(Sound 1 - Sound 2)	P Value		Sound 1	Sound 2	(Sound 1 - Sound 2)	P Value	(Mean Diff/SD Pooled)										S1 SD	S1 SD2	S2 SD	S2 SD2	(SD12+SD22)/2	SD Pooled
Warble	1.36559					Chatter	Trill	-0.290323	1		Buzz	Hoot	1.495	5.62671e-13	1.30071										1.45318	2.11173	0.728277	0.530388	1.32106	1.14937
Whistle	1.24731					Chatter	Warble	0.139785	1			Click	1.387	2.09267e-12	1.18221										1.45318	2.11173	0.800742	0.641187	1.37646	1.17323
Moan	1.51613					Chatter	Whistle	0.258065	0.237362			Whistle	1.484	7.09374e-12	1.27931										1.45318	2.11173	0.761233	0.579476	1.34561	1.16
Chirp	1.34409					Chatter	Moan	-0.0107527	1			Peep	1.473	1.85886e-11	1.26348										1.45318	2.11173	0.77884	0.606592	1.35916	1.16583
Hoot	1.23656					Chatter	Chirp	0.16129	1			Chirp	1.387	8.56438e-11	1.17757										1.45318	2.11173	0.814203	0.662927	1.38733	1.17785
Click	1.34409					Chatter	Hoot	0.268817	0.19478			Warble	1.366	3.28365e-10	1.18658										1.45318	2.11173	0.734032	0.538803	1.32527	1.1512
Buzz	2.73118					Chatter	Click	0.16129	1			Chatter	1.226	3.85188e-08	0.984183										1.45318	2.11173	0.995901	0.991819	1.55178	1.2457
Cackle	1.76344					Chatter	Buzz	-1.226*	3.85188e-08			Moan	1.215	1.86399e-07	0.996557										1.45318	2.11173	0.927982	0.86115	1.48644	1.2192
Screech	2.72043					Chatter	Cackle	-0.258065	1			Cackle	0.968	0.000233776	0.754239										1.45318	2.11173	1.08746	1.18256	1.64715	1.28341
Peep	1.25806					Chatter	Screech	-1.215*	2.35515e-08			Trill	0.935	0.00107749	0.718725										1.45318	2.11173	1.12828	1.27302	1.69238	1.30091
						Chatter	Peep	0.247312	0.921218		Cackle	Hoot	0.527	0.000407104	0.569447										1.08746	1.18256	0.728277	0.530388	0.856475	0.925459
						Trill	Chatter	0.290323	1			Whistle	0.516	0.000602709	0.54974										1.08746	1.18256	0.761233	0.579476	0.881019	0.938626
Bird Sound	Highest or Equal Highest Perceived Congruence Rating Per Sound for the Satin Bowerbird					Trill	Warble	0.43	0.00617864			Peep	0.505	0.00124063	0.533928										1.08746	1.18256	0.77884	0.606592	0.894577	0.945821
Chatter	0					Trill	Whistle	.548*	0.000221188		Screech	Hoot	1.484	2.0338e-12	1.00466										1.47711	2.18186	1.47711	2.18186	2.18186	1.47711
Trill	0					Trill	Moan	0.27957	1			Whistle	1.473	9.5956e-12	1.2536										1.47711	2.18186	0.761233	0.579476	1.38067	1.17502
Warble	0					Trill	Chirp	0.452	0.0377937			Peep	1.462	1.09382e-11	1.23817										1.47711	2.18186	0.77884	0.606592	1.39423	1.18077
Whistle	0					Trill	Hoot	.559*	0.000147374			Warble	1.355	2.01442e-10	1.16176										1.47711	2.18186	0.734032	0.538803	1.36033	1.16633
Moan	0					Trill	Click	0.452	0.0192788			Chirp	1.376	3.34439e-10	1.15374										1.47711	2.18186	0.814203	0.662927	1.42239	1.19264
Chirp	0					Trill	Buzz	-.935*	0.00107749			Click	1.376	1.52221e-09	1.15818										1.47711	2.18186	0.800742	0.641187	1.41152	1.18808
Hoot	0					Trill	Cackle	0.0322581	1			Chatter	1.215	2.35515e-08	0.964517										1.47711	2.18186	0.995901	0.991819	1.58684	1.2597
Click	0					Trill	Screech	-.925*	0.000345484			Moan	1.204	3.03222e-08	0.97609										1.47711	2.18186	0.927982	0.86115	1.52151	1.23349
Buzz	0					Trill	Peep	.538*	2.0388e-05			Cackle	0.957	1.08225e-05	0.737856										1.47711	2.18186	1.08746	1.18256	1.68221	1.297
Cackle	0					Warble	Chatter	-0.139785	1			Trill	0.925	0.000345484	0.703785										1.47711	2.18186	1.12828	1.27302	1.72744	1.31432
Screech	0					Warble	Trill	-0.43	0.00617864		Trill	Peep	0.538	2.0388e-05	0.554961										1.12828	1.27302	0.77884	0.606592	0.939808	0.969437
Peep	0					Warble	Whistle	0.11828	1			Hoot	0.559	0.000147374	0.58868										1.12828	1.27302	0.728277	0.530388	0.901706	0.949582
						Warble	Moan	-0.150538	1			Whistle	0.548	0.000221188	0.569398										1.12828	1.27302	0.761233	0.579476	0.926251	0.962419
						Warble	Chirp	0.0215054	1
Descriptive Statistics						Warble	Hoot	0.129032	1
	Mean	Std. Deviation	N			Warble	Click	0.0215054	1
chatter	1.50538	0.995901	93			Warble	Buzz	-1.366*	3.28365e-10
trill	1.7957	1.12828	93			Warble	Cackle	-0.398	0.0467986
warble	1.36559	0.734032	93			Warble	Screech	-1.355*	2.01442e-10
whistle	1.24731	0.761233	93			Warble	Peep	0.107527	1
moan	1.51613	0.927982	93			Whistle	Chatter	-0.258065	0.237362
chirp	1.34409	0.814203	93			Whistle	Trill	-.548*	0.000221188
hoot	1.23656	0.728277	93			Whistle	Warble	-0.11828	1
click	1.34409	0.800742	93			Whistle	Moan	-0.268817	0.321696
buzz	2.73118	1.45318	93			Whistle	Chirp	-0.0967742	1
cackle	1.76344	1.08746	93			Whistle	Hoot	0.0107527	1
screech	2.72043	1.47711	93			Whistle	Click	-0.0967742	1
peep	1.25806	0.77884	93			Whistle	Buzz	-1.484*	7.09374e-12
						Whistle	Cackle	-.516*	0.000602709
						Whistle	Screech	-1.473*	9.5956e-12
						Whistle	Peep	-0.0107527	1
						Moan	Chatter	0.0107527	1
						Moan	Trill	-0.27957	1
						Moan	Warble	0.150538	1
						Moan	Whistle	0.268817	0.321696
						Moan	Chirp	0.172043	1
						Moan	Hoot	0.27957	0.15981
						Moan	Click	0.172043	1
						Moan	Buzz	-1.215*	1.86399e-07
						Moan	Cackle	-0.247312	1
						Moan	Screech	-1.204*	3.03222e-08
						Moan	Peep	0.258065	0.588542
						Chirp	Chatter	-0.16129	1
						Chirp	Trill	-0.452	0.0377937
						Chirp	Warble	-0.0215054	1
						Chirp	Whistle	0.0967742	1
						Chirp	Moan	-0.172043	1
						Chirp	Hoot	0.107527	1
						Chirp	Click	0	1
						Chirp	Buzz	-1.387*	8.56438e-11
						Chirp	Cackle	-0.419355	0.0672457
						Chirp	Screech	-1.376*	3.34439e-10
						Chirp	Peep	0.0860215	1
						Hoot	Chatter	-0.268817	0.19478
						Hoot	Trill	-.559*	0.000147374
						Hoot	Warble	-0.129032	1
						Hoot	Whistle	-0.0107527	1
						Hoot	Moan	-0.27957	0.15981
						Hoot	Chirp	-0.107527	1
						Hoot	Click	-0.107527	1
						Hoot	Buzz	-1.495*	5.62671e-13
						Hoot	Cackle	-.527*	0.000407104
						Hoot	Screech	-1.484*	2.0338e-12
						Hoot	Peep	-0.0215054	1
						Click	Chatter	-0.16129	1
						Click	Trill	-0.452	0.0192788
						Click	Warble	-0.0215054	1
						Click	Whistle	0.0967742	1
						Click	Moan	-0.172043	1
						Click	Chirp	0	1
						Click	Hoot	0.107527	1
						Click	Buzz	-1.387*	2.09267e-12
						Click	Cackle	-0.419	0.015504
						Click	Screech	-1.376*	1.52221e-09
						Click	Peep	0.0860215	1
						Buzz	Chatter	1.226*	3.85188e-08
						Buzz	Trill	.935*	0.00107749
						Buzz	Warble	1.366*	3.28365e-10
						Buzz	Whistle	1.484*	7.09374e-12
						Buzz	Moan	1.215*	1.86399e-07
						Buzz	Chirp	1.387*	8.56438e-11
						Buzz	Hoot	1.495*	5.62671e-13
						Buzz	Click	1.387*	2.09267e-12
						Buzz	Cackle	.968*	0.000233776
						Buzz	Screech	0.0107527	1
						Buzz	Peep	1.473*	1.85886e-11
						Cackle	Chatter	0.258065	1
						Cackle	Trill	-0.0322581	1
						Cackle	Warble	0.398	0.0467986
						Cackle	Whistle	.516*	0.000602709
						Cackle	Moan	0.247312	1
						Cackle	Chirp	0.419355	0.0672457
						Cackle	Hoot	.527*	0.000407104
						Cackle	Click	0.419	0.015504
						Cackle	Buzz	-.968*	0.000233776
						Cackle	Screech	-.957*	1.08225e-05
						Cackle	Peep	.505*	0.00124063
						Screech	Chatter	1.215*	2.35515e-08
						Screech	Trill	.925*	0.000345484
						Screech	Warble	1.355*	2.01442e-10
						Screech	Whistle	1.473*	9.5956e-12
						Screech	Moan	1.204*	3.03222e-08
						Screech	Chirp	1.376*	3.34439e-10
						Screech	Hoot	1.484*	2.0338e-12
						Screech	Click	1.376*	1.52221e-09
						Screech	Buzz	-0.0107527	1
						Screech	Cackle	.957*	1.08225e-05
						Screech	Peep	1.462*	1.09382e-11
						Peep	Chatter	-0.247312	0.921218
						Peep	Trill	-.538*	2.0388e-05
						Peep	Warble	-0.107527	1
						Peep	Whistle	0.0107527	1
						Peep	Moan	-0.258065	0.588542
						Peep	Chirp	-0.0860215	1
						Peep	Hoot	0.0215054	1
						Peep	Click	-0.0860215	1
						Peep	Buzz	-1.473*	1.85886e-11
						Peep	Cackle	-.505*	0.00124063
						Peep	Screech	-1.462*	1.09382e-11

## Sheet: B9
Green Catbird (Bird 9)
Bird Sound	Average Ratings of Perceived Congruence Per Sound for the Green Catbird					All Comparisons					Significant Comparisons														Cohens D Calculations
Chatter	1.69892					Comparison		Mean Difference			Comparison		Mean Difference		Cohens D
Trill	1.74194					Sound 1	Sound 2	(Sound 1 - Sound 2)	P Value		Sound 1	Sound 2	(Sound 1 - Sound 2)	P Value	(Mean Diff/SD Pooled)										S1 SD	S1 SD2	S2 SD	S2 SD2	(SD12+SD22)/2	SD Pooled
Warble	1.60215					Chatter	Trill	-0.0430108	1		Cackle	Click	0.796	6.76973e-08	0.843528										1.21565	1.47779	0.550617	0.303179	0.890486	0.943656
Whistle	1.32258					Chatter	Warble	0.0967742	1			Hoot	0.688	1.06886e-05	0.693452										1.21565	1.47779	0.700631	0.490884	0.984338	0.992138
Moan	2.90323					Chatter	Whistle	0.376	0.0265563			Whistle	0.656	3.05161e-05	0.641721										1.21565	1.47779	0.782433	0.612202	1.045	1.02225
Chirp	1.49462					Chatter	Moan	-1.204*	7.10698e-08			Peep	0.591	0.00107435	0.569692										1.21565	1.47779	0.821349	0.674614	1.0762	1.0374
Hoot	1.29032					Chatter	Chirp	0.204301	1		Click	Chatter	-0.516	1.59381e-05	-0.651386										0.550617	0.303179	0.975626	0.951847	0.627513	0.792157
Click	1.1828					Chatter	Hoot	.409*	0.00387361			Trill	-0.559	1.35741e-06	-0.693068										0.550617	0.303179	0.998948	0.997896	0.650538	0.806559
Buzz	1.63441					Chatter	Click	.516*	1.59381e-05			Buzz	-0.452	0.000474131	-0.556322										0.550617	0.303179	1.0085	1.01706	0.660122	0.812479
Cackle	1.97849					Chatter	Buzz	0.0645161	1			Warble	-0.419	0.000644844	-0.510048										0.550617	0.303179	1.02299	1.04652	0.674848	0.821491
Screech	3.22581					Chatter	Cackle	-0.27957	1		Hoot	Trill	-0.452	8.58999e-05	-0.523888										0.700631	0.490884	0.998948	0.997896	0.74439	0.86278
Peep	1.3871					Chatter	Screech	-1.527*	1.07578e-10			Chatter	-0.409	0.00387361	-0.481555										0.700631	0.490884	0.975626	0.951847	0.721365	0.849332
						Chatter	Peep	0.311828	0.114889		Moan	Click	1.72	5.62621e-18	1.62548										1.39147	1.93619	0.550617	0.303179	1.11968	1.05815
						Trill	Chatter	0.0430108	1			Whistle	1.581	3.18384e-15	1.4006										1.39147	1.93619	0.782433	0.612202	1.27419	1.1288
Bird Sound	Highest or Equal Highest Perceived Congruence Rating Per Sound for the Green Catbird					Trill	Warble	0.139785	1			Hoot	1.613	5.81724e-15	1.46423										1.39147	1.93619	0.700631	0.490884	1.21353	1.10161
Chatter	0					Trill	Whistle	.419*	0.00036601			Peep	1.516	2.37601e-12	1.32687										1.39147	1.93619	0.821349	0.674614	1.3054	1.14254
Trill	0					Trill	Moan	-1.161*	4.00086e-07			Chirp	1.409	4.80044e-11	1.16885										1.39147	1.93619	0.984926	0.970079	1.45313	1.20546
Warble	0					Trill	Chirp	0.247312	1			Warble	1.301	2.96523e-09	1.06534										1.39147	1.93619	1.02299	1.04652	1.49135	1.22121
Whistle	0					Trill	Hoot	.452*	8.58999e-05			Buzz	1.269	1.40719e-08	1.0443										1.39147	1.93619	1.0085	1.01706	1.47662	1.21516
Moan	0					Trill	Click	.559*	1.35741e-06			Chatter	1.204	7.10698e-08	1.00194										1.39147	1.93619	0.975626	0.951847	1.44402	1.20167
Chirp	0					Trill	Buzz	0.107527	1			Trill	1.161	4.00086e-07	0.958542										1.39147	1.93619	0.998948	0.997896	1.46704	1.21121
Hoot	0					Trill	Cackle	-0.236559	1			Cackle	0.925	0.000414894	0.707989										1.39147	1.93619	1.21565	1.47779	1.70699	1.30652
Click	0					Trill	Screech	-1.484*	1.17279e-11		Screech	Click	2.043	1.42139e-20	1.87629										1.43806	2.06802	0.550617	0.303179	1.1856	1.08885
Buzz	0					Trill	Peep	0.354839	0.0662679			Whistle	1.903	6.99646e-19	1.64387										1.43806	2.06802	0.782433	0.612202	1.34011	1.15763
Cackle	0					Warble	Chatter	-0.0967742	1			Hoot	1.935	1.29354e-17	1.71068										1.43806	2.06802	0.700631	0.490884	1.27945	1.13113
Screech	0					Warble	Trill	-0.139785	1			Peep	1.839	1.42352e-14	1.57041										1.43806	2.06802	0.821349	0.674614	1.37132	1.17103
Peep	0					Warble	Whistle	0.27957	0.101515			Chirp	1.731	5.1309e-13	1.40446										1.43806	2.06802	0.984926	0.970079	1.51905	1.2325
						Warble	Moan	-1.301*	2.96523e-09			Buzz	1.591	1.26284e-12	1.28101										1.43806	2.06802	1.0085	1.01706	1.54254	1.24199
						Warble	Chirp	0.107527	1			Trill	1.484	1.17279e-11	1.19858										1.43806	2.06802	0.998948	0.997896	1.53296	1.23813
Descriptive Statistics						Warble	Hoot	0.311828	0.10094			Warble	1.624	1.40488e-11	1.30138										1.43806	2.06802	1.02299	1.04652	1.55727	1.24791
	Mean	Std. Deviation	N			Warble	Click	.419*	0.000644844			Chatter	1.527	1.07578e-10	1.24268										1.43806	2.06802	0.975626	0.951847	1.50993	1.22879
chatter	1.69892	0.975626	93			Warble	Buzz	-0.0322581	1			Cackle	1.247	3.93384e-07	0.936534										1.43806	2.06802	1.21565	1.47779	1.77291	1.33151
trill	1.74194	0.998948	93			Warble	Cackle	-0.376344	0.515523		Whistle	Peep	-0.0645161	1	-0.0804313										0.782433	0.612202	0.821349	0.674614	0.643408	0.802127
warble	1.60215	1.02299	93			Warble	Screech	-1.624*	1.40488e-11			Trill	-0.419	0.00036601	-0.466985										0.782433	0.612202	0.998948	0.997896	0.805049	0.897245
whistle	1.32258	0.782433	93			Warble	Peep	0.215054	1
moan	2.90323	1.39147	93			Whistle	Chatter	-0.376	0.0265563
chirp	1.49462	0.984926	93			Whistle	Trill	-.419*	0.00036601
hoot	1.29032	0.700631	93			Whistle	Warble	-0.27957	0.101515
click	1.1828	0.550617	93			Whistle	Moan	-1.581*	3.18384e-15
buzz	1.63441	1.0085	93			Whistle	Chirp	-0.172043	1
cackle	1.97849	1.21565	93			Whistle	Hoot	0.0322581	1
screech	3.22581	1.43806	93			Whistle	Click	0.139785	0.763605
peep	1.3871	0.821349	93			Whistle	Buzz	-0.311828	0.378356
						Whistle	Cackle	-.656*	3.05161e-05
						Whistle	Screech	-1.903*	6.99646e-19
						Whistle	Peep	-0.0645161	1
						Moan	Chatter	1.204*	7.10698e-08
						Moan	Trill	1.161*	4.00086e-07
						Moan	Warble	1.301*	2.96523e-09
						Moan	Whistle	1.581*	3.18384e-15
						Moan	Chirp	1.409*	4.80044e-11
						Moan	Hoot	1.613*	5.81724e-15
						Moan	Click	1.720*	5.62621e-18
						Moan	Buzz	1.269*	1.40719e-08
						Moan	Cackle	.925*	0.000414894
						Moan	Screech	-0.322581	1
						Moan	Peep	1.516*	2.37601e-12
						Chirp	Chatter	-0.204301	1
						Chirp	Trill	-0.247312	1
						Chirp	Warble	-0.107527	1
						Chirp	Whistle	0.172043	1
						Chirp	Moan	-1.409*	4.80044e-11
						Chirp	Hoot	0.204301	0.935472
						Chirp	Click	0.312	0.0332488
						Chirp	Buzz	-0.139785	1
						Chirp	Cackle	-0.483871	0.0539696
						Chirp	Screech	-1.731*	5.1309e-13
						Chirp	Peep	0.107527	1
						Hoot	Chatter	-.409*	0.00387361
						Hoot	Trill	-.452*	8.58999e-05
						Hoot	Warble	-0.311828	0.10094
						Hoot	Whistle	-0.0322581	1
						Hoot	Moan	-1.613*	5.81724e-15
						Hoot	Chirp	-0.204301	0.935472
						Hoot	Click	0.107527	1
						Hoot	Buzz	-0.344086	0.101319
						Hoot	Cackle	-.688*	1.06886e-05
						Hoot	Screech	-1.935*	1.29354e-17
						Hoot	Peep	-0.0967742	1
						Click	Chatter	-.516*	1.59381e-05
						Click	Trill	-.559*	1.35741e-06
						Click	Warble	-.419*	0.000644844
						Click	Whistle	-0.139785	0.763605
						Click	Moan	-1.720*	5.62621e-18
						Click	Chirp	-0.312	0.0332488
						Click	Hoot	-0.107527	1
						Click	Buzz	-.452*	0.000474131
						Click	Cackle	-.796*	6.76973e-08
						Click	Screech	-2.043*	1.42139e-20
						Click	Peep	-0.204301	0.168576
						Buzz	Chatter	-0.0645161	1
						Buzz	Trill	-0.107527	1
						Buzz	Warble	0.0322581	1
						Buzz	Whistle	0.311828	0.378356
						Buzz	Moan	-1.269*	1.40719e-08
						Buzz	Chirp	0.139785	1
						Buzz	Hoot	0.344086	0.101319
						Buzz	Click	.452*	0.000474131
						Buzz	Cackle	-0.344086	1
						Buzz	Screech	-1.591*	1.26284e-12
						Buzz	Peep	0.247312	1
						Cackle	Chatter	0.27957	1
						Cackle	Trill	0.236559	1
						Cackle	Warble	0.376344	0.515523
						Cackle	Whistle	.656*	3.05161e-05
						Cackle	Moan	-.925*	0.000414894
						Cackle	Chirp	0.483871	0.0539696
						Cackle	Hoot	.688*	1.06886e-05
						Cackle	Click	.796*	6.76973e-08
						Cackle	Buzz	0.344086	1
						Cackle	Screech	-1.247*	3.93384e-07
						Cackle	Peep	.591*	0.00107435
						Screech	Chatter	1.527*	1.07578e-10
						Screech	Trill	1.484*	1.17279e-11
						Screech	Warble	1.624*	1.40488e-11
						Screech	Whistle	1.903*	6.99646e-19
						Screech	Moan	0.322581	1
						Screech	Chirp	1.731*	5.1309e-13
						Screech	Hoot	1.935*	1.29354e-17
						Screech	Click	2.043*	1.42139e-20
						Screech	Buzz	1.591*	1.26284e-12
						Screech	Cackle	1.247*	3.93384e-07
						Screech	Peep	1.839*	1.42352e-14
						Peep	Chatter	-0.311828	0.114889
						Peep	Trill	-0.354839	0.0662679
						Peep	Warble	-0.215054	1
						Peep	Whistle	0.0645161	1
						Peep	Moan	-1.516*	2.37601e-12
						Peep	Chirp	-0.107527	1
						Peep	Hoot	0.0967742	1
						Peep	Click	0.204301	0.168576
						Peep	Buzz	-0.247312	1
						Peep	Cackle	-.591*	0.00107435
						Peep	Screech	-1.839*	1.42352e-14

[truncated: 1 more sheets: B10]
