# Supplementary material for: Describing the sounds of nature: Using onomatopoeia to classify bird calls for citizen science
Source: PLoS One. 2021 May 12;16(5):e0250363. doi: 10.1371/journal.pone.0250363 (PMC8115837; doi:10.1371/journal.pone.0250363)
Supplement: S2 File — (CSV) [file pone.0250363.s002.csv]

Participant	CollectorNm	RespondentID	CollectorID	StartDate	EndDate	B1chatter	B1trill	B1warble	B1whistle	B1moan	B1chirp	B1hoot	B1click	B1buzz	B1cackle	B1screech	B1peep	B1confidence	B1played	B2chatter	B2trill	B2warble	B2whistle	B2moan	B2chirp	B2hoot	B2click	B2buzz	B2cackle	B2screech	B2peep	B2confidence	B2played	B3chatter	B3trill	B3warble	B3whistle	B3moan	B3chirp	B3hoot	B3click	B3buzz	B3cackle	B3screech	B3peep	B3confidence	B3played	B4chatter	B4trill
1	Web Link	5541718833	50126337	8/07/2018 11:42	8/07/2018 11:49	1	1	1	1	1	1	1	1	1	3	2	1	2	1	1	1	2	1	1	1	2	1	1	1	1	1	2	1	1	1	1	1	1	1	5	1	1	1	1	1	5	1	1	1
2	Web Link	5541718909	50126337	8/07/2018 11:43	8/07/2018 11:51	3	3	4	1	2	1	1	1	1	4	3	1	4	3	1	1	4	1	1	1	5	1	1	1	1	1	5	1	1	1	2	1	1	1	5	1	1	1	1	2	5	3	4	5
3	Web Link	5541718956	50126337	8/07/2018 11:43	8/07/2018 11:51	1	1	1	1	1	4	1	1	1	1	1	1	1	1	1	1	1	1	1	1	4	1	1	1	1	1	4	1	1	1	1	1	2	1	5	1	1	1	1	1	5	1	5	1
4	Web Link	5541718976	50126337	8/07/2018 11:43	8/07/2018 11:53	2	5	2	3	1	3	3	1	1	1	5	2	4	2	2	2	4	1	2	1	3	1	1	1	1	1	3	2	1	1	2	3	2	1	5	1	1	1	1	1	3	2	3	2
5	Web Link	5541718989	50126337	8/07/2018 11:43	8/07/2018 11:48	3	1	4	1	1	1	1	1	1	1	1	1	4	1	1	1	2	1	1	1	4	1	1	1	1	1	4	1	1	1	1	1	1	1	5	1	1	1	1	1	5	1	3	1
6	Web Link	5541719029	50126337	8/07/2018 11:43	8/07/2018 11:51	1	2	1	2	1	1	1	1	1	1	5	1	3	1	2	2	1	1	3	2	3	1	1	1	1	1	2	1	3	1	1	2	3	1	5	1	1	1	1	2	3	1	4	1
7	Web Link	5541719099	50126337	8/07/2018 11:43	8/07/2018 11:50	1	4	1	1	1	1	1	1	1	3	5	1	5	1	1	1	4	1	1	1	5	1	5	1	1	1	5	1	1	1	1	1	1	1	5	1	4	1	1	1	5	1	3	3
8	Web Link	5541719131	50126337	8/07/2018 11:43	8/07/2018 11:55	4	2	5	2	3	3	2	2	3	2	3	2	3	1	2	2	3	4	3	4	2	4	4	2	3	2	2	1	4	3	3	2	3	3	3	2	3	4	2	3	2	1	2	3
9	Web Link	5541719183	50126337	8/07/2018 11:43	8/07/2018 11:58	2	1	2	3	2	1	2	1	1	2	3	2	2	1	2	1	3	1	3	3	1	1	2	1	2	2	1	1	2	1	3	1	2	2	5	1	3	1	3	1	3	3	4	3
10	Web Link	5541719267	50126337	8/07/2018 11:43	8/07/2018 11:54	3	1	1	1	1	3	4	1	1	2	2	1	4	1	1	3	2	1	2	1	3	1	1	1	1	1	4	1	1	3	2	1	1	1	3	1	1	1	1	1	4	1	3	3
11	Web Link	5541719275	50126337	8/07/2018 11:44	8/07/2018 11:53	1	1	2	1	1	1	3	1	1	1	1	1	3	1	1	1	3	1	1	1	2	1	1	1	1	1	3	1	1	1	1	1	1	1	5	1	1	1	1	1	5	1	1	1
12	Web Link	5541719281	50126337	8/07/2018 11:44	8/07/2018 11:57	1	1	1	1	1	1	1	4	1	1	1	1	3	6	1	1	1	1	4	1	1	1	1	1	1	1	3	3	1	1	1	1	1	1	1	3	1	1	1	1	4	2	1	4
13	Web Link	5541719314	50126337	8/07/2018 11:44	8/07/2018 11:49	1	1	1	1	4	1	1	1	1	1	2	1	4	1	1	1	1	1	1	1	5	1	1	1	1	1	5	1	1	1	1	1	1	1	4	1	1	1	1	1	4	1	1	1
14	Web Link	5541719336	50126337	8/07/2018 11:44	8/07/2018 11:48	1	1	1	1	2	1	1	1	1	1	4	1	4	1	1	1	4	1	1	1	5	1	1	1	1	1	5	1	1	1	1	4	1	1	5	1	1	1	1	1	5	1	1	3
15	Web Link	5541719399	50126337	8/07/2018 11:44	8/07/2018 11:56	3	3	4	3	3	4	4	5	5	4	5	3	4	13	3	5	3	3	5	3	3	4	4	4	3	4	4	12	4	2	3	2	3	5	2	4	4	4	4	2	4	13	4	4
16	Web Link	5541719441	50126337	8/07/2018 11:44	8/08/2018 12:08	3	1	2	1	2	2	3	1	1	2	2	1	3	2	1	1	1	1	1	1	3	1	2	2	1	1	3	2	1	1	1	1	1	1	1	1	1	1	1	1	3	3	4	3
17	Web Link	5541719485	50126337	8/07/2018 11:44	8/07/2018 11:58	1	1	1	1	1	3	1	1	1	1	1	1	4	2	1	3	1	1	1	2	1	1	1	1	1	1	4	3	1	1	1	1	4	2	1	2	1	1	1	2	4	2	1	1
19	Web Link	5541719523	50126337	8/07/2018 11:45	8/07/2018 11:50	1	1	1	1	1	3	4	1	1	1	4	1	2	1	1	1	1	1	1	2	5	1	1	1	1	1	4	1	1	1	1	1	1	1	5	1	1	1	1	1	2	1	2	1
20	Web Link	5541719534	50126337	8/07/2018 11:45	8/07/2018 11:56	1	2	1	3	1	3	1	1	1	1	5	3	4	4	2	3	4	2	2	3	3	2	1	3	4	3	3	3	1	3	3	1	4	3	2	1	1	1	2	3	3	3	4	3
21	Web Link	5541719605	50126337	8/07/2018 11:45	8/07/2018 11:51	1	2	2	2	2	1	1	1	1	1	3	1	4	1	1	1	4	1	2	2	1	1	1	1	1	1	5	1	1	1	1	1	3	1	5	1	1	1	1	1	5	1	5	1
22	Web Link	5541719691	50126337	8/07/2018 11:45	8/07/2018 11:53	4	4	4	4	4	4	5	3	3	4	4	3	4	2	3	4	4	3	3	3	4	3	4	4	3	5	5	2	1	1	1	1	1	1	1	1	1	1	1	1	1	1	5	4
23	Web Link	5541719740	50126337	8/07/2018 11:46	8/07/2018 11:50	1	3	1	1	1	2	1	1	2	1	5	1	5	1	3	1	2	4	2	2	5	1	1	1	1	1	5	1	1	1	1	1	1	2	5	1	1	1	1	1	5	1	4	3
24	Web Link	5541719748	50126337	8/07/2018 11:44	8/07/2018 11:56	1	1	1	1	1	1	1	1	1	1	5	1	5	2	1	1	1	1	1	1	5	1	1	1	1	1	5	2	1	1	2	1	2	1	5	1	1	1	1	1	5	1	3	4
26		5541719762	50126337	8/07/2018 11:46	8/07/2018 11:55	4	4	5	4	4	4	5	4	4	5	5	5	3	2	5	3	5	5	1	2	5	4	4	4	2	4	3	2	2	3	2	2	3	2	4	5	3	2	1	4	4	2	4	5
27	Web Link	5541719807	50126337	8/07/2018 11:46	8/07/2018 11:58	2	2	3	1	1	1	1	1	1	1	4	1	3	1	2	3	4	1	1	1	1	1	1	1	1	1	3	2	1	2	3	1	1	1	5	1	1	1	1	1	4	1	3	4
28	Web Link	5541719961	50126337	8/07/2018 11:46	8/08/2018 12:01	4	3	2	1	1	2	4	1	1	2	4	3	4	1	2	4	3	1	2	4	3	2	3	2	5	1	1	2	3	3	3	1	3	2	2	1	2	4	4	4	4	2	2	4
30	Web Link	5541720324	50126337	8/07/2018 11:47	8/07/2018 11:54	3	2	2	1	1	2	1	1	1	2	5	1	5	1	1	1	1	1	1	2	5	1	1	1	1	2	5	1	1	1	1	1	1	1	5	1	1	1	1	2	5	1	4	2
31	Web Link	5541720333	50126337	8/07/2018 11:47	8/07/2018 11:57	1	1	1	1	1	1	1	1	1	1	5	1	4	2	1	1	1	3	1	1	5	1	1	1	1	1	4	1	1	1	1	2	1	1	5	1	2	1	1	1	4	2	1	1
34	Web Link	5541720477	50126337	8/07/2018 11:48	8/07/2018 11:54	3	1	2	1	1	1	1	1	1	1	1	2	2	1	1	1	2	1	1	1	4	1	1	1	1	1	2	1	3	1	1	1	4	1	3	1	1	1	1	1	4	1	4	2
35	Web Link	5541720491	50126337	8/07/2018 11:45	8/07/2018 11:56	2	3	3	1	4	1	3	1	2	1	3	1	3	1	1	2	4	1	3	2	4	1	1	1	1	1	3	1	1	2	5	1	4	1	4	1	1	2	1	1	3	1	5	1
36	Web Link	5541720756	50126337	8/07/2018 11:49	8/07/2018 11:56	1	5	1	1	1	1	1	1	1	1	1	1	1	2	1	1	1	1	1	1	5	1	1	1	1	1	5	2	1	1	1	1	1	1	5	1	1	1	1	1	5	2	1	1
37	Web Link	5541720818	50126337	8/07/2018 11:49	8/07/2018 11:55	1	1	1	1	1	1	3	1	1	1	4	1	4	1	1	1	1	2	1	1	5	1	1	1	1	1	4	1	1	1	1	1	2	1	4	1	1	1	1	1	4	1	2	1
38	Web Link	5541720821	50126337	8/07/2018 11:49	8/07/2018 11:56	1	1	1	3	2	2	5	1	1	1	5	2	4	1	1	1	2	2	1	2	5	1	1	1	2	3	5	1	1	1	2	3	3	1	5	1	1	1	2	2	4	1	2	4
39	Web Link	5541720831	50126337	8/07/2018 11:49	8/07/2018 11:56	1	1	1	1	3	1	1	1	1	2	4	1	4	1	1	1	1	1	1	1	5	1	1	1	1	1	5	1	1	1	1	1	1	1	5	1	1	1	1	1	5	1	2	4
40	Web Link	5541720835	50126337	8/07/2018 11:49	8/07/2018 11:58	1	2	1	1	1	1	1	1	1	2	4	1	3	1	1	1	2	1	1	2	2	1	1	3	1	2	3	1	1	1	1	1	1	1	3	1	2	1	1	3	3	1	1	1
41	Web Link	5541720896	50126337	8/07/2018 11:50	8/07/2018 11:59	1	2	2	1	1	1	1	1	1	2	1	1	2	1	1	1	1	1	1	1	5	1	1	1	1	1	5	1	1	1	1	1	1	1	5	1	1	1	1	1	5	1	2	3
42	Web Link	5541721057	50126337	8/07/2018 11:50	8/07/2018 11:55	1	1	1	1	1	1	1	1	1	1	5	1	5	1	1	1	1	1	1	1	1	1	1	1	2	1	2	1	1	1	1	1	1	1	5	1	1	1	1	1	5	1	4	2
43	Web Link	5541721112	50126337	8/07/2018 11:50	8/07/2018 11:56	1	1	3	1	4	1	3	1	1	1	4	1	3	1	1	1	1	1	1	1	4	1	1	1	1	1	2	1	1	1	1	1	1	1	5	1	1	1	1	1	4	1	1	3
44	Web Link	5541721147	50126337	8/07/2018 11:50	8/08/2018 12:00	5	5	3	1	5	1	1	1	1	4	4	1	1	1	1	1	1	1	1	1	5	1	1	1	1	1	5	1	1	5	1	1	2	1	5	1	1	1	1	1	5	1	5	5
45	Web Link	5541721203	50126337	8/07/2018 11:51	8/07/2018 11:57	2	2	3	3	2	4	3	3	3	3	2	2	1	1	2	2	3	2	1	2	3	2	2	2	3	1	1	1	1	1	1	1	1	1	4	1	1	1	1	1	1	1	3	2
46	Web Link	5541721397	50126337	8/07/2018 11:51	8/07/2018 11:59	1	1	1	1	1	1	1	1	1	1	5	1	5	1	1	1	1	1	1	1	2	2	1	1	1	3	3	1	1	1	1	1	1	1	4	1	1	1	1	1	3	1	2	2
47	Web Link	5541721420	50126337	8/07/2018 11:51	8/08/2018 12:03	2	1	4	1	1	2	2	1	1	1	1	1	1	2	1	2	4	1	1	1	4	1	1	1	1	1	2	2	1	2	3	1	3	1	4	1	1	1	1	2	3	2	4	1
48	Web Link	5541721498	50126337	8/07/2018 11:52	8/07/2018 11:56	1	1	1	1	1	1	1	1	1	1	5	1	5	1	1	1	2	1	1	1	3	1	1	1	1	1	2	1	1	1	1	1	1	1	5	1	1	1	1	1	5	1	5	5
49	Web Link	5541721544	50126337	8/07/2018 11:52	8/08/2018 12:00	2	2	3	1	1	3	1	1	1	3	1	1	3	1	1	2	4	2	2	3	4	1	1	1	1	1	3	1	1	2	3	1	1	1	4	2	1	1	2	1	3	1	4	3
50	Web Link	5541721617	50126337	8/07/2018 11:52	8/07/2018 11:56	1	4	1	1	1	1	1	1	1	1	2	2	4	1	1	1	2	1	1	1	4	1	1	1	1	1	3	1	1	1	1	1	1	1	5	1	1	1	1	1	5	1	5	1
51	Web Link	5541721712	50126337	8/07/2018 11:52	8/08/2018 12:03	2	1	1	1	1	1	1	1	1	2	4	1	3	1	1	1	2	1	1	1	3	1	1	1	1	1	2	1	1	1	1	1	4	1	5	1	1	1	1	1	5	1	5	1
52	Web Link	5541721721	50126337	8/07/2018 11:53	8/08/2018 12:03	1	1	1	1	1	1	1	1	1	1	4	1	3	1	1	1	1	3	3	1	3	1	1	3	1	1	3	2	1	4	2	3	1	1	5	1	1	1	1	1	4	2	4	2
54	Web Link	5541721833	50126337	8/07/2018 11:52	8/08/2018 12:05	1	1	1	1	1	1	1	1	1	1	5	1	5	3	1	2	3	1	1	1	3	1	1	1	1	1	4	2	1	1	1	1	1	1	5	1	1	1	1	1	5	1	1	1
55	Web Link	5541722010	50126337	8/07/2018 11:53	8/08/2018 12:00	2	2	1	1	3	2	3	1	1	2	4	1	3	1	2	2	1	1	1	2	5	1	1	1	1	1	5	1	1	1	3	1	1	1	2	1	2	1	1	1	3	2	4	1
56	Web Link	5541722033	50126337	8/07/2018 11:53	8/08/2018 12:02	1	5	1	1	1	1	1	1	1	1	4	1	4	1	3	1	1	1	1	2	1	2	1	1	1	1	3	1	2	1	1	1	1	1	5	1	1	1	1	1	5	1	4	1
57	Web Link	5541722068	50126337	8/07/2018 11:54	8/08/2018 12:01	1	1	1	1	2	2	1	1	3	4	5	1	4	1	1	1	3	1	2	1	5	1	1	2	3	1	5	1	1	1	1	3	2	1	5	1	1	1	1	1	5	1	5	3
58	Web Link	5541722073	50126337	8/07/2018 11:54	8/08/2018 12:07	3	3	3	4	4	3	5	4	3	5	4	4	3	3	3	3	3	5	4	4	5	4	4	4	4	5	4	2	3	4	5	3	4	3	5	4	3	4	4	5	3	2	3	4
59	Web Link	5541722149	50126337	8/07/2018 11:54	8/08/2018 12:07	1	1	1	1	3	1	4	1	1	1	4	1	4	2	2	3	1	1	1	1	4	2	1	1	1	1	4	2	1	3	2	1	4	1	5	1	1	1	1	1	4	1	3	1
60	Web Link	5541722152	50126337	8/07/2018 11:53	8/08/2018 12:07	2	2	1	1	2	1	1	1	1	1	3	1	3	3	1	1	3	2	1	1	4	1	1	1	1	2	4	2	1	1	1	1	3	1	3	2	1	1	1	1	4	2	4	1
61	Web Link	5541722164	50126337	8/07/2018 11:54	8/08/2018 12:00	3	3	1	1	1	1	1	1	1	3	5	1	4	1	1	1	3	1	1	1	5	1	1	1	1	3	4	1	1	1	3	1	3	1	5	1	1	1	1	1	5	1	4	1
62	Web Link	5541722409	50126337	8/07/2018 11:52	8/08/2018 12:04	2	3	3	2	5	4	3	2	1	1	2	2	4	3	1	1	2	4	3	4	5	1	1	1	1	2	4	2	1	3	3	1	4	3	5	1	2	1	1	2	4	2	2	4
63	Web Link	5541722523	50126337	8/07/2018 11:55	8/08/2018 12:01	1	1	1	1	3	1	1	1	1	1	5	1	3	1	1	2	3	1	1	2	4	1	1	1	1	1	3	1	1	1	1	3	3	1	5	1	1	1	1	1	3	2	3	3
64	Web Link	5541722663	50126337	8/07/2018 11:56	8/08/2018 12:04	1	4	1	1	2	1	2	1	1	4	5	1	4	2	1	1	3	1	2	1	4	1	1	1	1	1	4	1	1	1	4	1	2	1	4	1	4	1	1	1	4	2	5	2
65	Web Link	5541722846	50126337	8/07/2018 11:56	8/08/2018 12:06	1	3	5	1	1	1	1	1	1	1	2	1	4	1	1	1	1	1	1	1	5	1	1	1	1	1	5	1	1	1	1	1	2	1	5	1	1	1	1	1	5	1	4	4
66	Web Link	5541723294	50126337	8/07/2018 11:57	8/08/2018 12:09	2	1	2	1	2	1	1	1	1	3	1	1	3	2	2	1	1	2	2	1	5	1	1	1	1	1	5	2	1	1	2	1	3	1	4	1	2	1	1	1	3	3	4	4
67	Web Link	5541723324	50126337	8/07/2018 11:58	8/08/2018 12:11	1	3	1	1	1	4	1	1	1	1	1	1	2	2	1	1	1	1	1	1	5	1	1	1	1	1	5	1	1	4	1	1	1	1	4	1	1	1	1	1	3	3	3	1
68	Web Link	5541723386	50126337	8/07/2018 11:58	8/08/2018 12:06	1	1	1	1	1	1	1	1	1	3	4	1	4	5	1	1	1	4	3	2	4	1	1	1	1	2	4	4	1	1	1	1	4	1	4	1	1	1	1	1	4	5	3	1
69	Web Link	5541723892	50126337	8/08/2018 12:00	8/08/2018 12:09	2	3	4	5	3	3	2	4	4	2	3	5	3	2	3	4	3	2	4	1	4	2	4	5	3	4	3	1	2	3	2	1	4	2	4	2	2	2	2	1	5	1	4	5
70	Web Link	5541724495	50126337	8/08/2018 12:02	8/08/2018 12:07	1	4	1	1	1	2	1	1	1	1	3	1	2	2	1	1	1	1	1	1	5	1	1	1	1	1	5	5	1	1	1	1	2	2	5	1	1	1	1	1	4	3	4	2
71	Web Link	5541725143	50126337	8/08/2018 12:03	8/08/2018 12:15	3	3	2	2	1	2	2	4	2	2	3	1	2	1	2	2	3	2	1	3	2	2	3	5	2	2	3	1	2	3	4	2	4	2	3	1	4	2	2	2	3	1	3	1
74	Web Link	5541726180	50126337	8/08/2018 12:08	8/08/2018 12:18	1	1	1	1	1	2	4	1	1	1	5	1	5	2	1	1	1	1	1	1	4	1	1	1	1	1	5	2	1	1	1	1	1	1	4	1	1	1	1	1	5	2	4	3
75	Web Link	5541726972	50126337	8/08/2018 12:10	8/08/2018 12:16	1	1	1	1	4	3	1	1	1	1	4	1	2	1	1	1	1	1	1	3	5	1	3	1	1	2	4	1	1	1	1	1	1	1	5	1	3	1	1	1	5	1	5	2
76	Web Link	5541727703	50126337	8/08/2018 12:13	8/08/2018 12:19	1	1	1	1	1	1	1	1	1	1	5	1	5	1	1	1	4	1	1	1	2	1	1	1	1	1	4	1	1	1	1	1	1	1	5	1	1	1	1	1	5	1	1	2
77	Web Link	5541728020	50126337	8/08/2018 12:14	8/08/2018 12:25	1	3	1	1	1	4	1	1	1	1	1	1	4	1	1	1	1	1	1	1	5	1	1	1	1	1	4	1	1	4	1	1	1	1	4	1	1	1	1	1	4	1	1	1
78	Web Link	5541728289	50126337	8/08/2018 12:15	8/08/2018 12:45	1	2	4	1	1	1	5	1	1	2	3	1	3	3	1	2	1	1	1	1	5	2	1	2	1	4	4	3	1	4	5	1	1	1	3	1	3	1	1	2	4	2	3	1
80	Web Link	5541728363	50126337	8/08/2018 12:15	8/08/2018 12:21	1	3	1	1	1	1	1	1	1	1	5	1	3	1	1	4	1	1	1	1	1	1	1	1	1	2	4	1	1	3	3	1	2	1	4	1	1	1	1	1	3	1	5	4
81	Web Link	5541728697	50126337	8/08/2018 12:16	8/08/2018 12:25	1	1	1	1	2	1	1	1	1	1	5	1	4	1	1	1	1	1	2	1	5	1	1	1	1	1	5	1	1	1	1	1	2	1	5	1	1	1	1	1	5	1	2	1
82	Web Link	5541729100	50126337	8/08/2018 12:18	8/08/2018 12:25	2	3	2	1	1	1	3	1	1	1	4	3	3	1	1	1	3	1	2	1	2	1	1	1	1	1	2	1	1	1	2	1	3	1	4	1	1	1	1	1	4	1	2	4
83	Web Link	5541729998	50126337	8/08/2018 12:20	8/08/2018 12:25	1	1	1	4	1	1	1	1	1	1	4	1	3	1	1	1	1	1	1	1	5	1	1	1	1	1	5	1	1	1	1	1	1	1	5	1	1	1	1	1	5	1	2	1
84	Web Link	5541732368	50126337	8/08/2018 12:28	8/08/2018 12:34	4	5	2	1	2	4	3	2	1	1	5	2	4	2	3	1	2	1	1	2	5	1	1	1	1	1	4	1	2	1	2	1	1	3	1	1	1	1	1	1	2	1	5	5
85	Web Link	5541732912	50126337	8/08/2018 12:29	8/08/2018 12:54	2	4	2	1	2	3	1	2	1	3	5	3	4	2	1	1	1	1	1	2	5	1	1	2	1	2	3	2	1	1	2	1	1	1	3	1	1	1	1	2	3	2	2	4
86	Web Link	5541733988	50126337	8/08/2018 12:33	8/08/2018 12:44	1	1	1	1	1	1	1	1	1	2	5	1	5	2	1	3	3	3	1	1	2	1	1	1	1	1	3	1	1	1	2	1	1	1	5	1	1	1	1	1	5	1	1	1
87	Web Link	5541734667	50126337	8/08/2018 12:35	8/08/2018 12:45	1	1	1	1	1	1	1	1	1	3	5	1	4	1	1	1	1	1	1	1	3	1	1	4	1	1	3	1	1	1	1	1	2	1	5	1	1	1	1	1	4	2	3	1
88	Web Link	5541735368	50126337	8/08/2018 12:37	8/08/2018 12:49	1	1	1	1	1	1	1	1	1	1	5	1	5	1	1	1	1	1	1	1	5	1	1	1	1	1	5	1	1	1	1	1	1	1	5	1	1	1	1	1	5	1	4	2
89	Web Link	5541735415	50126337	8/08/2018 12:38	8/08/2018 12:45	1	4	1	1	1	3	1	1	1	1	2	2	3	2	2	1	1	5	1	1	4	1	1	1	1	1	3	2	1	1	1	1	3	2	5	1	2	1	1	1	5	2	3	2
90	Web Link	5541735498	50126337	8/08/2018 12:38	8/08/2018 12:45	1	1	1	1	1	1	1	1	1	3	3	1	2	1	1	1	2	1	1	1	3	1	1	1	1	1	2	1	1	1	4	1	1	1	1	1	1	1	1	1	4	1	2	1
91	Web Link	5541736632	50126337	8/08/2018 12:41	8/08/2018 12:48	2	4	4	1	1	2	1	1	1	1	4	1	5	1	3	3	4	1	1	1	1	1	1	1	1	1	5	1	1	2	5	1	1	1	3	1	1	1	1	1	5	1	5	3
92	Web Link	5541737640	50126337	8/08/2018 12:44	8/08/2018 12:54	1	5	1	1	1	1	1	1	1	1	4	1	5	1	1	1	2	1	1	1	4	1	1	1	1	1	4	1	1	1	1	1	1	1	5	1	1	1	1	1	5	1	5	3
93	Web Link	5541737784	50126337	8/08/2018 12:45	8/08/2018 12:51	1	1	1	1	1	1	1	1	1	2	5	1	4	1	1	1	1	1	1	1	4	1	1	1	1	1	4	1	1	1	1	1	1	1	5	1	1	1	1	1	5	1	1	1
94	Web Link	5541738371	50126337	8/08/2018 12:46	8/08/2018 12:55	1	2	1	1	1	1	1	1	1	2	3	1	3	1	1	1	1	1	1	1	3	1	1	1	1	1	3	1	1	2	1	1	2	1	4	1	1	1	1	1	4	1	5	1
95	Web Link	5541739620	50126337	8/08/2018 12:51	8/08/2018 1:02	1	4	1	4	1	1	1	1	1	1	5	1	5	2	1	1	1	1	1	1	5	1	1	1	1	1	5	1	1	1	1	1	1	1	5	1	1	1	1	1	5	1	1	3
96	Web Link	5541740039	50126337	8/08/2018 12:51	8/08/2018 12:58	1	3	1	1	1	1	1	1	1	1	4	1	4	1	1	1	1	1	1	3	5	1	1	1	1	1	5	1	1	1	1	1	1	1	1	1	3	1	1	1	3	1	3	1
97	Web Link	5541740709	50126337	8/08/2018 12:53	8/08/2018 1:05	2	2	2	3	5	3	4	2	1	4	4	3	4	2	3	2	2	2	2	3	3	2	4	1	4	3	3	2	2	2	3	3	3	2	4	1	3	2	3	2	3	1	4	3
99	Web Link	5541744424	50126337	8/08/2018 1:05	8/08/2018 1:11	1	1	1	1	1	2	2	1	1	1	3	1	4	1	1	1	1	1	2	1	4	1	1	1	2	1	4	1	1	1	2	1	1	1	4	1	1	1	1	1	4	1	4	2
100	Web Link	5541744733	50126337	8/08/2018 1:06	8/08/2018 1:12	4	1	1	1	4	1	1	1	1	3	5	1	5	2	1	1	1	1	1	1	5	1	1	1	1	3	5	2	1	1	1	1	1	1	5	1	1	1	1	1	5	2	5	1
101	Web Link	5541745006	50126337	8/08/2018 1:07	8/08/2018 1:13	1	1	1	1	1	3	1	1	1	1	5	1	5	1	1	1	1	1	1	1	5	1	1	1	1	1	5	1	1	1	1	1	1	1	1	1	5	1	1	1	5	1	3	1
102	Web Link	5541745852	50126337	8/08/2018 1:10	8/08/2018 1:21	1	2	2	3	5	2	1	2	2	2	5	3	4	1	1	3	4	5	1	2	5	1	1	2	2	1	5	1	4	4	2	3	3	2	5	1	1	1	3	2	5	1	4	1
103	Web Link	5541746350	50126337	8/08/2018 1:11	8/08/2018 1:19	1	2	1	1	3	1	2	1	1	2	5	1	2	1	1	1	3	1	3	1	5	1	1	1	1	2	3	1	1	1	2	1	2	1	5	1	1	1	1	1	4	1	5	2
104	Web Link	5541746587	50126337	8/08/2018 1:12	8/08/2018 1:18	1	1	2	1	1	1	1	1	1	3	5	1	4	1	1	1	1	1	1	1	4	1	1	1	1	1	5	1	1	1	1	1	1	1	5	1	1	1	1	1	5	1	5	3
105	Web Link	5541746713	50126337	8/08/2018 1:12	8/08/2018 1:19	3	2	3	1	2	2	4	1	1	2	5	1	4	1	3	1	5	5	5	5	5	4	4	5	3	3	3	1	1	3	2	1	4	2	5	2	1	1	1	2	5	1	4	2
107	Web Link	5541748340	50126337	8/08/2018 1:17	8/08/2018 1:23	2	3	1	1	1	1	1	1	1	2	4	1	3	1	2	1	4	1	1	1	2	1	1	1	1	1	3	1	2	1	3	1	2	1	3	1	1	2	1	1	3	1	4	2
108	Web Link	5541749725	50126337	8/08/2018 1:21	8/08/2018 1:35	1	1	1	1	1	1	3	1	1	1	4	1	5	2	1	1	1	2	1	1	5	1	1	1	1	1	5	1	1	1	1	1	3	1	5	1	1	1	1	1	3	2	2	5
109	Web Link	5541749878	50126337	8/08/2018 1:22	8/08/2018 1:37	2	1	1	4	1	1	1	1	1	4	1	1	2	10	1	1	2	1	1	1	4	1	1	1	1	1	3	12	1	1	1	1	1	1	5	1	1	1	1	1	4	16	5	2
110	Web Link	5541752304	50126337	8/08/2018 1:29	8/08/2018 1:35	1	3	3	1	1	1	1	1	1	1	4	1	3	1	1	3	2	2	1	1	5	1	1	1	1	1	3	1	1	1	1	1	1	1	5	1	3	1	1	1	3	1	3	3
111	Web Link	5541752586	50126337	8/08/2018 1:30	8/08/2018 1:37	3	1	1	1	1	1	2	1	1	1	3	1	3	1	1	3	1	1	1	2	5	1	1	1	1	1	4	1	1	2	1	1	3	1	5	1	1	1	1	1	5	1	5	3
112	Web Link	5541759317	50126337	8/08/2018 1:50	8/08/2018 1:55	1	1	4	4	1	2	1	1	1	1	3	1	3	1	1	4	3	1	1	1	2	1	1	1	1	1	3	1	1	1	1	1	1	1	5	1	1	1	1	1	5	1	4	2
113	Web Link	5541762021	50126337	8/08/2018 1:58	8/08/2018 2:08	1	1	1	1	1	3	1	1	1	3	1	1	3	1	1	1	1	1	1	1	1	1	1	1	1	1	3	1	1	1	1	1	1	1	1	1	1	1	1	1	3	2	4	4
114	Web Link	5541766655	50126337	8/08/2018 2:12	8/08/2018 2:22	1	1	2	1	1	4	1	1	1	1	1	1	3	1	1	1	1	1	1	4	1	1	1	1	1	1	3	1	1	1	5	1	1	1	1	1	1	1	1	1	3	1	1	1
115	Web Link	5541772298	50126337	8/08/2018 2:28	8/08/2018 2:34	1	4	1	1	2	2	4	2	1	1	1	1	3	1	1	2	2	1	1	1	5	1	1	1	1	1	4	1	1	2	2	1	1	1	5	1	2	1	1	1	3	1	2	4
[truncated: 236 more columns]
